# Supplementary material for: Prey Preference and Life Table of Amblyseius orientalis on Bemisia tabaci and Tetranychus cinnabarinus
Source: PLoS One. 2015 Oct 5;10(10):e0138820. doi: 10.1371/journal.pone.0138820 (PMC4593607; doi:10.1371/journal.pone.0138820)
Supplement: S1 Dataset — (XLSX) [file pone.0138820.s001.xlsx]

## Sheet: Sheet1
Initial density of T. cinnabarinus	Initial density of B.tabaci	The proportion of T. cinnabarinus	Number of consumed T. cinnabarinus	Number of consumed B.tabaci egg
21	0	1	10.8	0
25	4	0.862069	8.7	3.1
15	10	0.6	5	4.73
20	10	0.666667	6.67	4.47
25	10	0.714286	5.07	3.87
30	10	0.75	7.6	3.27
35	10	0.777778	8.33	3.67
10	10	0.5	4.85	5.73
10	15	0.4	3.91	6.22
10	20	0.333333	3.3	6.85
10	25	0.285714	2.93	6.93
10	30	0.25	3.5	6.75
10	35	0.222222	2.55	7.05
6	25	0.193548	2.53	6.87
4	25	0.137931	1.8	7.2
2	25	0.0740741	0.73	8.47
0	25	0	0	9.8
