# Supplementary material for: Prey Preference and Life Table of Amblyseius orientalis on Bemisia tabaci and Tetranychus cinnabarinus
Source: PLoS One. 2015 Oct 5;10(10):e0138820. doi: 10.1371/journal.pone.0138820 (PMC4593607; doi:10.1371/journal.pone.0138820)
Supplement: S2 Dataset — (XLSX) [file pone.0138820.s002.xlsx]

## Sheet: survivorship 
Age of female（days)	T. cinnabarinus protonymph	mixed prey	B.tabaci egg
0	1	1	1
1	1	1	1
2	0.96	0.98	0.94
3	0.93	0.98	0.94
4	0.93	0.96	0.92
5	0.93	0.96	0.89
6	0.93	0.96	0.89
7	0.93	0.96	0.89
8	0.93	0.96	0.89
9	0.93	0.96	0.89
10	0.93	0.96	0.89
11	0.93	0.96	0.89
12	0.93	0.96	0.89
13	0.93	0.96	0.89
14	0.93	0.96	0.89
15	0.93	0.96	0.83
16	0.93	0.96	0.78
17	0.93	0.96	0.78
18	0.93	0.96	0.78
19	0.93	0.96	0.75
20	0.93	0.96	0.75
21	0.93	0.96	0.69
22	0.93	0.96	0.69
23	0.93	0.96	0.67
24	0.93	0.93	0.53
25	0.93	0.89	0.5
26	0.93	0.89	0.44
27	0.93	0.87	0.39
28	0.93	0.87	0.36
29	0.93	0.87	0.33
30	0.91	0.87	0.28
31	0.91	0.87	0.22
32	0.89	0.87	0.19
33	0.89	0.87	0.19
34	0.89	0.87	0.11
35	0.89	0.87	0.11
36	0.89	0.87	0.08
37	0.89	0.87	0.06
38	0.89	0.85	0.03
39	0.89	0.85	0.03
40	0.89	0.85	0
41	0.89	0.83
42	0.89	0.78
43	0.89	0.74
44	0.89	0.72
45	0.89	0.72
46	0.89	0.72
47	0.89	0.72
48	0.89	0.67
49	0.89	0.65
50	0.89	0.65
51	0.89	0.65
52	0.89	0.63
53	0.89	0.63
54	0.89	0.63
55	0.89	0.63
56	0.89	0.63
57	0.89	0.63
58	0.87	0.63
59	0.87	0.57
60	0.87	0.57
61	0.85	0.54
62	0.85	0.5
63	0.85	0.5
64	0.85	0.46
65	0.85	0.41
66	0.85	0.37
67	0.85	0.33
68	0.85	0.33
69	0.85	0.3
70	0.85	0.28
71	0.85	0.22
72	0.85	0.22
73	0.85	0.17
74	0.85	0.11
75	0.85	0.11
76	0.83	0.11
77	0.83	0.09
78	0.83	0.04
79	0.83	0.04
80	0.83	0
81	0.83
82	0.83
83	0.8
84	0.8
85	0.8
86	0.78
87	0.76
88	0.74
89	0.74
90	0.74
91	0.72
92	0.67
93	0.63
94	0.63
95	0.61
96	0.57
97	0.57
98	0.57
99	0.57
100	0.57
101	0.57
102	0.5
103	0.5
104	0.48
105	0.39
106	0.24
107	0.22
108	0.2
109	0.17
110	0.15
111	0.13
112	0.13
113	0.13
114	0.11
115	0.09
116	0.04
117	0.02
118	0
119

## Sheet: eggs per female per day
Age of female（days)	T. cinnabarinus protonymph	Mixed prey	B.tabaci egg
0	0	0	0
1	0	0	0
2	0	0	0
3	0	0	0
4	0	0	0
5	0.0930233	0	0
6	2.06977	0	0
7	2.74419	0.0681818	0
8	2.46512	0.613636	0
9	2.48837	1	0.15625
10	3.16279	1.34091	0.28125
11	2.53488	0.909091	0.5625
12	2.48837	1.43182	0.3125
13	1.93023	1.40909	0.1875
14	1.86047	1.56818	0.09375
15	1.60465	1.56818	0.09375
16	1.5814	1.68182	0
17	1.67442	1.34091	0
18	1.53488	1.72727	0
19	1.55814	1.36364	0
20	1.39535	1.34091	0
21	1.69767	1.43182	0
22	1.23256	1.70455	0
23	1	1.31818	0
24	1.06977	0.813953	0
25	0.906977	0.682927	0
26	0.604651	1.12195	0
27	0.511628	1.425	0
28	0.418605	1.375	0
29	0.27907	1.225	0
30	0.186047	1.35	0
31	0.209302	1.175	0
32	0.139535	0.6	0
33	0.0232558	0.675	0
34	0	0.7	0
35	0.0232558	0.525	0
36	0	0.525	0
37	0	0.425	0
38	0	0.333333	0
39	0	0.435897	0
40	0	0.307692	0
41	0	0.157895
42	0	0.0833333
43	0	0.117647
44	0	0.121212
45	0	0.0606061
46	0	0.0606061
47	0	0.030303
48	0	0
49	0	0
50	0	0
51	0	0
52	0	0
53	0	0
54	0	0
55	0	0
56	0	0
57	0	0
58	0	0
59	0	0
60	0	0
61	0	0
62	0	0
63	0	0
64	0	0
65	0	0
66	0	0
67	0	0
68	0	0
69	0	0
70	0	0
71	0	0
72	0	0
73	0	0
74	0	0
75	0	0
76	0	0
77	0	0
78	0	0
79	0	0
80	0	0
81	0	0
82	0	0
83	0	0
84	0	0
85	0	0
86	0	0
87	0	0
88	0	0
89	0	0
90	0	0
91	0	0
92	0	0
93	0	0
94	0	0
95	0	0
96	0	0
97	0	0
98	0	0
99	0	0
100	0	0
101	0	0
102	0	0
103	0	0
104	0	0
105	0	0
106	0	0
107	0	0
108	0	0
109	0	0
110	0	0
111	0	0
112	0	0
113	0	0
114	0	0
115	0	0
116	0	0
117	0	0
118	0
119
