# Supplementary material for: Prey Preference and Life Table of Amblyseius orientalis on Bemisia tabaci and Tetranychus cinnabarinus
Source: PLoS One. 2015 Oct 5;10(10):e0138820. doi: 10.1371/journal.pone.0138820 (PMC4593607; doi:10.1371/journal.pone.0138820)
Supplement: S3 Dataset — (XLSX) [file pone.0138820.s003.xlsx]

## Sheet: Sheet1
n	Initial density	Number of consumed of egg	Number of consumed of 1st instar larvae	Q of egg	Q of 1st instar larvae	preference index of egg	preference index of 1st instar larvae
1	10	5	0	0.5	0	1	0
2	10	8	1	0.8	0.1	1	0.125
3	10	4	6	0.4	0.6	0.666667	1
4	10	6	2	0.6	0.2	1	0.333333
5	10	8	2	0.8	0.2	1	0.25
6	10	6	3	0.6	0.3	1	0.5
7	10	6	3	0.6	0.3	1	0.5
8	10	8	2	0.8	0.2	1	0.25
9	10	9	2	0.9	0.2	1	0.222222
10	10	7	1	0.7	0.1	1	0.142857
11	10	7	2	0.7	0.2	1	0.285714
12	10	5	4	0.5	0.4	1	0.8
13	10	7	1	0.7	0.1	1	0.142857
14	10	9	0	0.9	0	1	0
15	10	3	3	0.3	0.3	1	1
16	10	4	1	0.4	0.1	1	0.25
17	10	5	1	0.5	0.1	1	0.2
18	10	3	1	0.3	0.1	1	0.333333
19	10	3	4	0.3	0.4	0.75	1
20	10	3	2	0.3	0.2	1	0.666667
