# Supplementary material for: Prey Preference and Life Table of Amblyseius orientalis on Bemisia tabaci and Tetranychus cinnabarinus
Source: PLoS One. 2015 Oct 5;10(10):e0138820. doi: 10.1371/journal.pone.0138820 (PMC4593607; doi:10.1371/journal.pone.0138820)
Supplement: S4 Dataset — (XLSX) [file pone.0138820.s004.xlsx]

## Sheet: Sheet1
n	Initial density	Number of consumed of egg	Number of consumed of larvae	Number of consumed of protonymph	Q of egg	Q of larvae	Q of protonymph	preference index of egg	preference index of larvae	preference index of protonymph
1	10	2.5	3	4.5	0.25	0.3	0.45	0.555556	0.666667	1
2	10	3	2.5	2.5	0.3	0.25	0.25	1	0.833333	0.833333
3	10	2.5	3	4.5	0.25	0.3	0.45	0.555556	0.666667	1
4	10	4	3.5	3.5	0.4	0.35	0.35	1	0.875	0.875
5	10	5.5	4	4	0.55	0.4	0.4	1	0.727273	0.727273
6	10	4.5	4	4.5	0.45	0.4	0.45	1	0.888889	1
7	10	3	3	4	0.3	0.3	0.4	0.75	0.75	1
8	10	4.5	4.5	2.5	0.45	0.45	0.25	1	1	0.555556
9	10	3.5	4.5	4	0.35	0.45	0.4	0.777778	1	0.888889
10	10	2.5	3	1	0.25	0.3	0.1	0.833333	1	0.333333
11	10	2	0.5	3.5	0.2	0.05	0.35	0.571429	0.142857	1
12	10	2	2	3.5	0.2	0.2	0.35	0.571429	0.571429	1
13	10	2	3.5	1	0.2	0.35	0.1	0.571429	1	0.285714
14	10	3.5	2.5	3.5	0.35	0.25	0.35	1	0.714286	1
15	10	5	3	4.5	0.5	0.3	0.45	1	0.6	0.9
16	10	3.5	4.5	3	0.35	0.45	0.3	0.777778	1	0.666667
17	10	3.5	1.5	3.5	0.35	0.15	0.35	1	0.428571	1
18	10	2	3	3.5	0.2	0.3	0.35	0.571429	0.857143	1
19	10	4	3.5	5	0.4	0.35	0.5	0.8	0.7	1
20	10	3.5	3	3.5	0.35	0.3	0.35	1	0.857143	1
