# Supplementary material for: Prey Preference and Life Table of Amblyseius orientalis on Bemisia tabaci and Tetranychus cinnabarinus
Source: PLoS One. 2015 Oct 5;10(10):e0138820. doi: 10.1371/journal.pone.0138820 (PMC4593607; doi:10.1371/journal.pone.0138820)
Supplement: S5 Dataset — (XLSX) [file pone.0138820.s005.xlsx]

## Sheet: Sheet1
n	Initial density of T. cinnabarinus	Number of consumed of T. cinnabarinus	Initial density of B.tabaci	Number of consumed of B.tabaci	Q of T. cinnabarinus	Q of B.tabaci	preference index of T. cinnabarinus	preference index of B.tabaci
1	10	2	10	5	0.2	0.5	0.4	1
2	10	3	10	5	0.3	0.5	0.6	1
3	10	5	10	7	0.5	0.7	0.714286	1
4	10	4	10	2	0.4	0.2	1	0.5
5	10	9	10	5	0.9	0.5	1	0.555556
6	10	7	10	6	0.7	0.6	1	0.857143
7	10	9	10	5	0.9	0.5	1	0.555556
8	10	5	10	5	0.5	0.5	1	1
9	10	9	10	9	0.9	0.9	1	1
10	10	6	10	3	0.6	0.3	1	0.5
11	10	3	10	9	0.3	0.9	0.333333	1
12	10	5	10	7	0.5	0.7	0.714286	1
13	10	3	10	6	0.3	0.6	0.5	1
14	10	3	10	4	0.3	0.4	0.75	1
15	10	5	10	2	0.5	0.2	1	0.4
16	10	3	10	7	0.3	0.7	0.428571	1
17	10	6	10	7	0.6	0.7	0.857143	1
18	10	8	10	7	0.8	0.7	1	0.875
19	10	6	10	8	0.6	0.8	0.75	1
20	10	4	10	4	0.4	0.4	1	1
21	10	4	10	7	0.4	0.7	0.571429	1
22	10	3	10	7	0.3	0.7	0.428571	1
23	10	5	10	6	0.5	0.6	0.833333	1
24	10	3	10	5	0.3	0.5	0.6	1
25	10	2	10	6	0.2	0.6	0.333333	1
26	10	4	10	5	0.4	0.5	0.8	1
1	10	2	15	3	0.2	0.2	1	1
2	10	1	15	9	0.1	0.6	0.166667	1
3	10	2	15	5	0.2	0.333333	0.6	1
4	10	2	15	7	0.2	0.466667	0.428571	1
5	10	5	15	4	0.5	0.266667	1	0.533333
6	10	3	15	10	0.3	0.666667	0.45	1
7	10	2	15	8	0.2	0.533333	0.375	1
8	10	4	15	5	0.4	0.333333	1	0.833333
9	10	2	15	9	0.2	0.6	0.333333	1
10	10	6	15	9	0.6	0.6	1	1
11	10	1	15	8	0.1	0.533333	0.1875	1
12	10	3	15	6	0.3	0.4	0.75	1
13	10	2	15	8	0.2	0.533333	0.375	1
14	10	5	15	3	0.5	0.2	1	0.4
15	10	5	15	9	0.5	0.6	0.833333	1
16	10	8	15	1	0.8	0.0666667	1	0.0833333
17	10	5	15	6	0.5	0.4	1	0.8
18	10	8	15	5	0.8	0.333333	1	0.416667
19	10	3	15	5	0.3	0.333333	0.9	1
20	10	7	15	2	0.7	0.133333	1	0.190476
21	10	2	15	6	0.2	0.4	0.5	1
22	10	8	15	6	0.8	0.4	1	0.5
23	10	4	15	9	0.4	0.6	0.666667	1
1	10	4	20	12	0.4	0.6	0.666667	1
2	10	3	20	11	0.3	0.55	0.545455	1
3	10	3	20	6	0.3	0.3	1	1
4	10	3	20	9	0.3	0.45	0.666667	1
5	10	2	20	9	0.2	0.45	0.444444	1
6	10	3	20	6	0.3	0.3	1	1
7	10	6	20	12	0.6	0.6	1	1
8	10	7	20	12	0.7	0.6	1	0.857143
9	10	4	20	10	0.4	0.5	0.8	1
10	10	0	20	8	0	0.4	0	1
11	10	2	20	10	0.2	0.5	0.4	1
12	10	2	20	1	0.2	0.05	1	0.25
13	10	2	20	6	0.2	0.3	0.666667	1
14	10	1	20	2	0.1	0.1	1	1
15	10	2	20	6	0.2	0.3	0.666667	1
16	10	6	20	3	0.6	0.15	1	0.25
17	10	2	20	2	0.2	0.1	1	0.5
18	10	1	20	5	0.1	0.25	0.4	1
19	10	9	20	1	0.9	0.05	1	0.0555556
20	10	3	20	6	0.3	0.3	1	1
21	10	3	20	1	0.3	0.05	1	0.166667
22	10	4	20	9	0.4	0.45	0.888889	1
23	10	3	20	11	0.3	0.55	0.545455	1
24	10	5	20	3	0.5	0.15	1	0.3
25	10	3	20	3	0.3	0.15	1	0.5
26	10	3	20	9	0.3	0.45	0.666667	1
27	10	3	20	12	0.3	0.6	0.5	1
	10		25
1	10	2	25	7	0.2	0.28	0.714286	1
2	10	2	25	6	0.2	0.24	0.833333	1
3	10	1	25	9	0.1	0.36	0.277778	1
4	10	2	25	4	0.2	0.16	1	0.8
5	10	5	25	4	0.5	0.16	1	0.32
6	10	3	25	13	0.3	0.52	0.576923	1
7	10	5	25	8	0.5	0.32	1	0.64
8	10	2	25	9	0.2	0.36	0.555556	1
9	10	4	25	5	0.4	0.2	1	0.5
10	10	4	25	0	0.4	0	1	0
11	10	0	25	8	0	0.32	0	1
12	10	4	25	8	0.4	0.32	1	0.8
13	10	4	25	8	0.4	0.32	1	0.8
14	10	3	25	8	0.3	0.32	0.9375	1
15	10	3	25	7	0.3	0.28	1	0.933333
1	10	3	30	8	0.3	0.266667	1	0.888889
2	10	5	30	5	0.5	0.166667	1	0.333333
3	10	3	30	5	0.3	0.166667	1	0.555556
4	10	2	30	7	0.2	0.233333	0.857143	1
5	10	2	30	10	0.2	0.333333	0.6	1
6	10	7	30	1	0.7	0.0333333	1	0.047619
7	10	4	30	10	0.4	0.333333	1	0.833333
8	10	3	30	8	0.3	0.266667	1	0.888889
9	10	0	30	10	0	0.333333	0	1
10	10	6	30	6	0.6	0.2	1	0.333333
11	10	2	30	7	0.2	0.233333	0.857143	1
12	10	5	30	8	0.5	0.266667	1	0.533333
13	10	4	30	2	0.4	0.0666667	1	0.166667
14	10	4	30	11	0.4	0.366667	1	0.916667
15	10	3	30	6	0.3	0.2	1	0.666667
16	10	3	30	4	0.3	0.133333	1	0.444444
1	10	1	35	4	0.1	0.114286	0.875	1
2	10	0	35	5	0	0.142857	0	1
3	10	3	35	7	0.3	0.2	1	0.666667
4	10	2	35	4	0.2	0.114286	1	0.571429
5	10	1	35	7	0.1	0.2	0.5	1
6	10	2	35	6	0.2	0.171429	1	0.857143
7	10	4	35	6	0.4	0.171429	1	0.428571
8	10	2	35	1	0.2	0.0285714	1	0.142857
9	10	5	35	11	0.5	0.314286	1	0.628571
10	10	3	35	3	0.3	0.0857143	1	0.285714
11	10	0	35	9	0	0.257143	0	1
12	10	2	35	11	0.2	0.314286	0.636364	1
13	10	6	35	7	0.6	0.2	1	0.333333
14	10	3	35	5	0.3	0.142857	1	0.47619
15	10	6	35	8	0.6	0.228571	1	0.380952
16	10	1	35	7	0.1	0.2	0.5	1
17	10	2	35	11	0.2	0.314286	0.636364	1
18	10	4	35	9	0.4	0.257143	1	0.642857
19	10	2	35	9	0.2	0.257143	0.777778	1
20	10	2	35	11	0.2	0.314286	0.636364	1
1	15	2	10	2	0.133333	0.2	0.666667	1
2	15	2	10	5	0.133333	0.5	0.266667	1
3	15	5	10	8	0.333333	0.8	0.416667	1
4	15	9	10	3	0.6	0.3	1	0.5
5	15	8	10	7	0.533333	0.7	0.761905	1
6	15	3	10	6	0.2	0.6	0.333333	1
7	15	7	10	4	0.466667	0.4	1	0.857143
8	15	2	10	3	0.133333	0.3	0.444444	1
9	15	5	10	5	0.333333	0.5	0.666667	1
10	15	6	10	3	0.4	0.3	1	0.75
11	15	3	10	4	0.2	0.4	0.5	1
12	15	6	10	5	0.4	0.5	0.8	1
13	15	5	10	6	0.333333	0.6	0.555556	1
14	15	6	10	6	0.4	0.6	0.666667	1
15	15	6	10	4	0.4	0.4	1	1
1	20	6	10	5	0.3	0.5	0.6	1
2	20	9	10	9	0.45	0.9	0.5	1
3	20	6	10	8	0.3	0.8	0.375	1
4	20	3	10	2	0.15	0.2	0.75	1
5	20	1	10	9	0.05	0.9	0.0555556	1
6	20	8	10	3	0.4	0.3	1	0.75
7	20	5	10	7	0.25	0.7	0.357143	1
8	20	14	10	2	0.7	0.2	1	0.285714
9	20	4	10	4	0.2	0.4	0.5	1
10	20	9	10	3	0.45	0.3	1	0.666667
11	20	3	10	1	0.15	0.1	1	0.666667
12	20	8	10	5	0.4	0.5	0.8	1
13	20	8	10	4	0.4	0.4	1	1
14	20	11	10	2	0.55	0.2	1	0.363636
15	20	5	10	3	0.25	0.3	0.833333	1
1	25	8	10	4	0.32	0.4	0.8	1
2	25	5	10	8	0.2	0.8	0.25	1
3	25	4	10	2	0.16	0.2	0.8	1
4	25	4	10	4	0.16	0.4	0.4	1
5	25	4	10	2	0.16	0.2	0.8	1
6	25	4	10	4	0.16	0.4	0.4	1
7	25	5	10	0	0.2	0	1	0
8	25	2	10	7	0.08	0.7	0.114286	1
9	25	3	10	5	0.12	0.5	0.24	1
10	25	5	10	1	0.2	0.1	1	0.5
11	25	8	10	0	0.32	0	1	0
12	25	5	10	6	0.2	0.6	0.333333	1
13	25	7	10	3	0.28	0.3	0.933333	1
14	25	5	10	8	0.2	0.8	0.25	1
15	25	7	10	4	0.28	0.4	0.7	1
1	30	6	10	3	0.2	0.3	0.666667	1
2	30	6	10	4	0.2	0.4	0.5	1
3	30	16	10	3	0.533333	0.3	1	0.5625
4	30	18	10	4	0.6	0.4	1	0.666667
5	30	6	10	5	0.2	0.5	0.4	1
6	30	4	10	2	0.133333	0.2	0.666667	1
7	30	10	10	5	0.333333	0.5	0.666667	1
8	30	10	10	2	0.333333	0.2	1	0.6
9	30	4	10	3	0.133333	0.3	0.444444	1
10	30	6	10	3	0.2	0.3	0.666667	1
11	30	2	10	0	0.0666667	0	1	0
12	30	5	10	0	0.166667	0	1	0
13	30	2	10	4	0.0666667	0.4	0.166667	1
14	30	5	10	6	0.166667	0.6	0.277778	1
15	30	14	10	5	0.466667	0.5	0.933333	1
1	35	3	10	6	0.0857143	0.6	0.142857	1
2	35	10	10	5	0.285714	0.5	0.571429	1
3	35	12	10	8	0.342857	0.8	0.428571	1
4	35	7	10	4	0.2	0.4	0.5	1
5	35	9	10	2	0.257143	0.2	1	0.777778
6	35	1	10	0	0.0285714	0	1	0
7	35	8	10	5	0.228571	0.5	0.457143	1
8	35	12	10	3	0.342857	0.3	1	0.875
9	35	16	10	2	0.457143	0.2	1	0.4375
10	35	13	10	3	0.371429	0.3	1	0.807692
11	35	6	10	7	0.171429	0.7	0.244898	1
12	35	5	10	3	0.142857	0.3	0.47619	1
13	35	8	10	2	0.228571	0.2	1	0.875
14	35	6	10	5	0.171429	0.5	0.342857	1
15	35	9	10	0	0.257143	0	1	0
