# Supplementary material for: Prey Preference and Life Table of Amblyseius orientalis on Bemisia tabaci and Tetranychus cinnabarinus
Source: PLoS One. 2015 Oct 5;10(10):e0138820. doi: 10.1371/journal.pone.0138820 (PMC4593607; doi:10.1371/journal.pone.0138820)
Supplement: S6 Dataset — (XLSX) [file pone.0138820.s006.xlsx]

## Sheet: Sheet1
T. cinnabarinus protonymph
n	Egg	Larval	Protonymph	Deutonymph	Egg-adult	Pre-oviposition	Oviposition	Post-oviposition	Female longevity	Daily fecundity	Total fecundity	Proportion of females
4	1.875	0.75	1	1	4.625	1.75	19	92.25	117.625	2.05263	39	0.615385
5	1.875	0.75	1	1	4.625	0.75	28	62.25	95.625	1.92857	54	0.62963
7	1.875	0.75	1	1	4.625	1.75	15	92.25	113.625	2.06667	31	0.612903
8	1.875	0.75	1	1	4.625	0.75	21	80.25	106.625	1.33333	28	0.642857
10	1.875	0.75	1	1	4.625	1.75	20	70.25	96.625	1.7	34	0.617647
11	2.375	0.5	1	1	4.875	1.75	19	80	105.625	2.21053	42	0.619048
13	1.875	0.75	0.75	1	4.375	0.75	17	94.5	116.625	1.64706	28	0.571429
15	1.875	0.5	1	1	4.375	0.75	18	85.5	108.625	2.27778	41	0.609756
16	1.875	0.75	1	1.25	4.875	1.25	7	96.5	109.625	1.57143	11	0.636364
17	1.875	0.75	1	1	4.625	1.75	26	72.25	104.625	1.65385	43	0.627907
20	1.875	0.75	1.25	1	4.875	1.75	23	73	102.625	1.78261	41	0.609756
29	1.875	0.75	1	1	4.5	1.75	13	73.375	92.625	2	26	0.615385
33	1.875	0.75	1	0.75	4.375	1.25	24	86	115.625	2	48	0.625
34	1.875	0.75	1	0.75	4.375	1.25	19	7	31.625	2.15789	41	0.609756
36	2.125	0.5	1	1	4.625	1	12	70	87.625	1.66667	20	0.65
37	1.875	0.75	1	1	4.625	0.75	14	91.25	110.625	1.85714	26	0.653846
38	1.875	0.75	0.75	1	4.375	1	19	82.25	106.625	1.94737	37	0.621622
39	1.875	0.75	0.75	1	4.375	0.75	21	35.5	61.625	1.85714	39	0.692308
42	2.375	0.75	1	0.75	4.875	1.25	27	72.5	105.625	1.81481	49	0.632653
44	1.875	0.75	1	1	4.625	0.75	17	83.25	105.625	1.52941	26	0.653846
45	1.875	0.75	1	1	4.625	0.75	15	63.25	83.625	1.86667	28	0.642857
46	1.875	0.75	1	1	4.625	0.75	22	66.25	93.625	1.86364	41	0.634146
48	2.375	0.5	1	1	4.875	0.75	22	64	91.625	1.72727	38	0.631579
49	1.875	0.75	1	1.25	4.875	0.75	26	79	110.625	1.76923	46	0.630435
54	1.875	0.75	1	1	4.625	1.25	13	77.75	96.625	1.92308	25	0.6
56	1.875	0.75	1	1	4.625	1	27	74	106.625	2.07407	56	0.589286
59	1.875	0.5	1	1	4.375	1	21	80.25	106.625	2	42	0.642857
60	1.875	0.5	1	1	4.375	1	26	74.25	105.625	1.84615	48	0.604167
62	2.375	0.75	1	0.75	4.875	1.25	23	85.5	114.625	1.73913	40	0.625
63	1.875	0.75	1	1	4.625	1.25	20	81.75	107.625	2	40	0.65
64	1.875	0.75	1	1	4.625	1.25	24	63.75	93.625	2	48	0.625
66	1.875	0.75	1	1	4.625	1.25	25	71.75	102.625	1.92	48	0.625
68	1.875	0.75	0.75	1	4.375	1.75	22	2.5	30.625	1.77273	39	0.717949
72	1.875	0.75	1	1	4.625	0.75	18	35.25	58.625	1.55556	28	0.642857
73	1.875	0.5	1	1.25	4.625	0.75	23	78.25	106.625	2.04348	47	0.638298
74	1.875	0.75	1	1	4.625	0.75	23	60.25	88.625	2.04348	47	0.702128
75	2.125	0.75	1	1	4.875	0.75	30	67	102.625	1.66667	50	0.7
78	1.875	0.75	1	1	4.625	1	18	83	106.625	2	36	0.611111
89	1.875	0.75	1	1	4.625	1.75	26	74.25	106.625	1.76923	46	0.586957
91	1.875	0.75	1	1	4.625	1.25	28	52.75	86.625	2.17857	61	0.639344
92	2.375	0.75	1	0.75	4.875	1.25	24	62.5	92.625	2.04167	49	0.714286
93	1.875	0.75	1	1	4.625	1.25	25	45.75	76.625	1.96	49	0.632653
96	1.875	0.5	1	1	4.375	1	20	89.25	114.625	2.1	42	0.619048
Mixed prey
n	Egg	Larval	Protonymph	Deutonymph	Egg-adult	Pre-oviposition	Oviposition	Post-oviposition	Female longevity	Daily fecundity	Total fecundity	Proportion of females
3	1.875	1	1	1	4.875	2.25	18	36.5	61.625	1.22222	22	0.590909
4	1.875	1	1	1	4.875	4.25	24	4.5	37.625	1.20833	29	0.586207
6	1.875	0.75	1.25	1	4.875	3.25	24	37.5	69.625	0.916667	22	0.772727
8	1.875	0.75	0.75	1.25	4.625	1.75	29	29.25	64.625	1.31034	38	0.631579
11	1.875	0.75	0.75	1.25	4.625	5.25	12	2.75	24.625	0.75	9	0.555556
12	2.375	0.75	1	1.5	5	6.25	17	40.375	68.625	0.294118	5	0.8
13	1.875	1	1.25	1.25	5.375	1.75	32	2.5	41.625	1	32	0.625
15	1.875	0.75	1.25	2	5.875	1.75	39	24	70.625	0.794872	31	0.83871
17	1.875	1	1	1	4.875	1.75	24	12	42.625	1.29167	31	0.612903
19	2.375	1	1.75	1.75	6.875	2.25	33	37.5	79.625	1.27273	42	0.547619
21	1.875	0.75	1.25	1.25	5.125	2.25	25	26.25	58.625	1.2	30	0.566667
22	1.875	0.75	1.25	1.5	5.375	2.25	18	38	63.625	1.33333	24	0.666667
23	1.875	1	1	1	4.875	1.75	26	15	47.625	1.69231	44	0.659091
24	2.375	1	1	1.5	5.875	1.25	39	31.5	77.625	0.897436	35	0.542857
25	1.875	1	1	1	4.875	1.75	32	35	73.625	1.03125	33	0.575758
26	1.875	1	1	1	4.875	1.75	15	2	23.625	0.8	12	0.666667
27	1.875	1	1	1	4.875	1.75	29	35	70.625	1.37931	40	0.525
28	1.875	2	1.5	1.5	6.875	2.75	25	38	72.625	1.2	30	0.6
31	1.875	1	1	1	4.875	1.75	26	19	51.625	1.61538	42	0.595238
32	1.875	1	1	1.5	5.375	1.75	38	20.5	65.625	1.47368	56	0.553571
33	1.875	1	1.5	1.5	5.875	1.25	27	42.5	76.625	1.48148	40	0.7
34	2.375	0.75	1.5	0.75	5.375	5.75	32	0.5	43.625	1.65625	53	0.471698
37	1.875	1	1	1	4.875	1.75	28	38	72.625	1.35714	38	0.736842
40	2.125	0.75	1.5	1.5	5.875	1.75	32	1	40.625	1.0625	34	0.558824
42	1.875	0.75	1	1.25	4.875	2.75	36	15	58.625	1.36111	49	0.591837
49	1.875	1	1.5	1	5.375	2.25	32	21	60.625	1.25	40	0.575
50	1.875	1	1.5	1	5.375	1.75	27	32.5	66.625	1.37037	37	0.621622
53	1.875	1	1	1.5	5.375	2.25	17	2	26.625	1.41176	24	0.708333
55	2.375	1	2	1.5	6.875	2.75	21	35	65.625	1.47619	31	0.677419
56	1.875	0.75	1	1.5	5.125	2.75	32	2.75	42.625	1.5625	50	0.62
57	1.875	0.75	1.25	1	4.875	1.75	33	25	64.625	1.36364	45	0.622222
62	1.875	1	1	1.25	5.125	2.25	27	29.25	63.625	1.37037	37	0.648649
63	2.375	1	1	1	5.375	3.75	22	10.5	41.625	1.36364	30	0.733333
65	1.875	1	1	1.5	5.375	1.75	33	30.5	70.625	1.36364	45	0.577778
66	2.375	1	1.25	1.25	5.875	1.75	16	1	24.625	1.4375	23	0.652174
70	1.875	0.75	1.5	1.25	5.375	1.75	33	33.5	73.625	1.54545	51	0.529412
72	2.125	0.75	1.25	2	6.125	1.75	24	29.75	61.625	1.58333	38	0.657895
73	2.375	1	1	1	5.375	1.75	22	19.5	48.625	1.5	33	0.636364
74	2.125	1	1.25	1.25	5.625	1.75	20	52.25	79.625	0.95	19	0.578947
75	1.875	0.75	1	1	4.625	1.75	29	42.25	77.625	1.65517	48	0.604167
76	2.125	1	1.5	2	6.625	2.25	35	29.75	73.625	1.31429	46	0.565217
77	1.875	1	1	1	4.875	2.25	29	22.5	58.625	1.34483	39	0.589744
78	1.875	1.5	1.5	3.5	8.375	2.75	22	14.5	47.625	1.18182	26	0.653846
80	1.875	1	1	1.25	5.125	1.75	26	33.75	66.625	1.61538	42	0.595238
n	Egg	Larval	Protonymph	Deutonymph	Egg-adult	Pre-oviposition	Oviposition	Post-oviposition	Female longevity	Daily fecundity	Total fecundity	Proportion of females
3	1.875	1.25	2.25	1.5	6.875		0		30.625	0	0	0
4	1.875	1.25	2.25	1.75	7.125		0		36.625	0	0	0
6	1.875	1.25	2.25	2.25	7.625	4.75	1	1	14.625	1	1	0
7	1.875	1.25	2.25	1.25	6.625		0		39.625	0	0	0
8	1.875	1.25	1.75	1.5	6.375	1.75	3	26	37.625	1.33333	4	0.25
10	2.375	1.25	2.25	2.25	8.125	2.75	3	2	15.625	1	3	0.333333
11	2.375	1.25	1.75	1.75	7.125		0		27.625	0	0	0
12	1.875	1.25	2.25	1.75	7.125		0		23.625	0	0	0
13	1.875	1.75	2.75	1.75	8.125	3.75	3	9	23.625	0.666667	2	0.5
17	2.375	1.25	1.75	1.75	7.125	1.75	6	19	33.625	1	6	0.5
19	2.375	1.25	2.25	1.75	7.625	3.75	1	23	35.625	1	1	0
21	1.875	1.75	2.25	2.25	8.125	2.75	3	12	25.625	0.666667	2	0.5
22	2.375	1.25	1.75	1.75	7.125		0		33.625	0	0	0
23	1.875	1.25	2	2	7.125	2.75	6	5	20.625	1.16667	7	0.428571
25	1.875	1.25	2.25	1.25	6.625	4.75	1	21	33.625	1	1	0
30	1.875	1.25	1.75	1.75	6.625	3.75	1	7	18.625	1	1	1
31	2.375	1.25	2.25	1.25	7.125	2.75	6	8	23.625	0.666667	4	0.5
33	1.875	1.75	1.75	1.25	6.625	1.75	6	9	23.625	0.666667	4	0.5
37	2.375	1.25	1.75	1.75	7.125	3.75	1	18	29.625	2	2	0.5
40	2.375	1.25	1.75	1.75	7.125	1.75	7	11	26.625	0.714286	5	0.4
44	1.875	1.25	1.75	1.75	6.625		0		29.625	0	0	0
47	1.875	1.25	1.75	1.75	6.625	6.75	1	11	25.625	1	1	0
48	1.875	1.25	1.75	1.75	6.625		0	0	26.625	0	0	0
51	1.875	1.25	1.75	1.75	6.625	2.75	2	3	14.625	1	2	0.5
53	1.875	1.25	1.75	1.75	6.625	3.75	1	9	20.625	1	1	1
54	1.875	1.25	1.75	1.75	6.625		0	0	15.625	0	0	0
55	2.375	1.25	2.75	1.75	8.125	2.75	1	13	24.625	1	1	1
57	1.875	1.25	1.75	1.75	6.625	3.75	2	11	23.625	1	2	0.5
58	1.875	1.25	2.25	1.75	7.125	3.75	2	10	22.625	1	2	0.5
59	1.875	1.25	1.75	1.75	6.625		0		30.625	0	0	0
60	2.375	1.75	2.75	1.75	8.625		0		31.625	0	0	0
63	1.875	1.25	1.75	1.75	6.625	2.75	2	17	28.625	1	2	0.5
