# Supplementary material for: Prey Preference and Life Table of Amblyseius orientalis on Bemisia tabaci and Tetranychus cinnabarinus
Source: PLoS One. 2015 Oct 5;10(10):e0138820. doi: 10.1371/journal.pone.0138820 (PMC4593607; doi:10.1371/journal.pone.0138820)
Supplement: S7 Dataset — (XLSX) [file pone.0138820.s007.xlsx]

## Sheet: Sheet1
Threatments	Developmental duration	n	number	age/day	consumption		mixed prey（B.tabaci）	mixed prey（T.cinnarinus）			daily consumption	treatment	development duration	n	number	daily consumption
T.cinnarinus	larval	1	4	2	2						2	T.cinnarinus	larval	1	4	2
T.cinnarinus	larval	2	5	2	4						4	T.cinnarinus	larval	2	5	4
T.cinnarinus	larval	3	7	2	4						4	T.cinnarinus	larval	3	7	4
T.cinnarinus	larval	4	8	2	1						1	T.cinnarinus	larval	4	8	1
T.cinnarinus	larval	5	10	2	0						0	T.cinnarinus	larval	5	10	0
T.cinnarinus	larval	6	11	2	0						0	T.cinnarinus	larval	6	11	0
T.cinnarinus	larval	7	13	2	0						0	T.cinnarinus	larval	7	13	0
T.cinnarinus	larval	8	15	2	0						0	T.cinnarinus	larval	8	15	0
T.cinnarinus	larval	9	16	2	0						0	T.cinnarinus	larval	9	16	0
T.cinnarinus	larval	10	17	2	0						0	T.cinnarinus	larval	10	17	0
T.cinnarinus	larval	11	20	2	1						1	T.cinnarinus	larval	11	20	1
T.cinnarinus	larval	12	29	2	0						0	T.cinnarinus	larval	12	29	0
T.cinnarinus	larval	13	33	2	1						1	T.cinnarinus	larval	13	33	1
T.cinnarinus	larval	14	34	2	1						1	T.cinnarinus	larval	14	34	1
T.cinnarinus	larval	15	36	2	2						2	T.cinnarinus	larval	15	36	2
T.cinnarinus	larval	16	37	2	1						1	T.cinnarinus	larval	16	37	1
T.cinnarinus	larval	17	38	2	3						3	T.cinnarinus	larval	17	38	3
T.cinnarinus	larval	18	39	2	2						2	T.cinnarinus	larval	18	39	2
T.cinnarinus	larval	19	42	2	2						2	T.cinnarinus	larval	19	42	2
T.cinnarinus	larval	20	44	2	0						0	T.cinnarinus	larval	20	44	0
T.cinnarinus	larval	21	45	2	1						1	T.cinnarinus	larval	21	45	1
T.cinnarinus	larval	22	46	2	0						0	T.cinnarinus	larval	22	46	0
T.cinnarinus	larval	23	48	2	0						0	T.cinnarinus	larval	23	48	0
T.cinnarinus	larval	24	49	2	0						0	T.cinnarinus	larval	24	49	0
T.cinnarinus	larval	25	54	2	1						1	T.cinnarinus	larval	25	54	1
T.cinnarinus	larval	26	56	2	1						1	T.cinnarinus	larval	26	56	1
T.cinnarinus	larval	27	59	2	0						0	T.cinnarinus	larval	27	59	0
T.cinnarinus	larval	28	60	2	0						0	T.cinnarinus	larval	28	60	0
T.cinnarinus	larval	29	62	2	1						1	T.cinnarinus	larval	29	62	1
T.cinnarinus	larval	30	63	2	0						0	T.cinnarinus	larval	30	63	0
T.cinnarinus	larval	31	64	2	3						3	T.cinnarinus	larval	31	64	3
T.cinnarinus	larval	32	66	2	1						1	T.cinnarinus	larval	32	66	1
T.cinnarinus	larval	33	68	2	1						1	T.cinnarinus	larval	33	68	1
T.cinnarinus	larval	34	72	2	3						3	T.cinnarinus	larval	34	72	3
T.cinnarinus	larval	35	73	2	0						0	T.cinnarinus	larval	35	73	0
T.cinnarinus	larval	36	74	2	3						3	T.cinnarinus	larval	36	74	3
T.cinnarinus	larval	37	75	2	0						0	T.cinnarinus	larval	37	75	0
T.cinnarinus	larval	38	78	2	3						3	T.cinnarinus	larval	38	78	3
T.cinnarinus	larval	39	89	2	0						0	T.cinnarinus	larval	39	89	0
T.cinnarinus	larval	40	91	2	1						1	T.cinnarinus	larval	40	91	1
T.cinnarinus	larval	41	92	2	3						3	T.cinnarinus	larval	41	92	3
T.cinnarinus	larval	42	93	2	0						0	T.cinnarinus	larval	42	93	0
T.cinnarinus	larval	43	96	2	0						0	T.cinnarinus	larval	43	96	0
T.cinnarinus	protonymph	1	4	3	3						3	T.cinnarinus	protonymph	1	4	3
T.cinnarinus	protonymph	2	5	3	7						7	T.cinnarinus	protonymph	2	5	7
T.cinnarinus	protonymph	3	7	3	5						5	T.cinnarinus	protonymph	3	7	5
T.cinnarinus	protonymph	4	8	3	6						6	T.cinnarinus	protonymph	4	8	6
T.cinnarinus	protonymph	5	10	3	4						4	T.cinnarinus	protonymph	5	10	4
T.cinnarinus	protonymph	6	11	3	8						8	T.cinnarinus	protonymph	6	11	8
T.cinnarinus	protonymph	7	13	3	7						7	T.cinnarinus	protonymph	7	13	7
T.cinnarinus	protonymph	8	15	3	6						6	T.cinnarinus	protonymph	8	15	6
T.cinnarinus	protonymph	9	16	3	4						4	T.cinnarinus	protonymph	9	16	4
T.cinnarinus	protonymph	10	17	3	8						8	T.cinnarinus	protonymph	10	17	8
T.cinnarinus	protonymph	11	20	3	3						3	T.cinnarinus	protonymph	11	20	3
T.cinnarinus	protonymph	11	20	4	5						4	T.cinnarinus	protonymph	12	29	4
T.cinnarinus	protonymph	12	29	3	3						3	T.cinnarinus	protonymph	13	33	3
T.cinnarinus	protonymph	13	33	3	3						2	T.cinnarinus	protonymph	14	34	2
T.cinnarinus	protonymph	14	34	3	2						0	T.cinnarinus	protonymph	15	36	0
T.cinnarinus	protonymph	15	36	3	0						7	T.cinnarinus	protonymph	16	37	7
T.cinnarinus	protonymph	16	37	3	7						0	T.cinnarinus	protonymph	17	38	0
T.cinnarinus	protonymph	17	38	3	0						4	T.cinnarinus	protonymph	18	39	4
T.cinnarinus	protonymph	18	39	3	4						1	T.cinnarinus	protonymph	19	42	1
T.cinnarinus	protonymph	19	42	3	1						5	T.cinnarinus	protonymph	20	44	5
T.cinnarinus	protonymph	20	44	3	5						5	T.cinnarinus	protonymph	21	45	5
T.cinnarinus	protonymph	21	45	3	5						1	T.cinnarinus	protonymph	22	46	1
T.cinnarinus	protonymph	22	46	3	1						1	T.cinnarinus	protonymph	23	48	1
T.cinnarinus	protonymph	23	48	3	1						1	T.cinnarinus	protonymph	24	49	1
T.cinnarinus	protonymph	24	49	3	1						2	T.cinnarinus	protonymph	25	54	2
T.cinnarinus	protonymph	25	54	3	2						1	T.cinnarinus	protonymph	26	56	1
T.cinnarinus	protonymph	26	56	3	1						1	T.cinnarinus	protonymph	27	59	1
T.cinnarinus	protonymph	27	59	3	1						1	T.cinnarinus	protonymph	28	60	1
T.cinnarinus	protonymph	28	60	3	1						2	T.cinnarinus	protonymph	29	62	2
T.cinnarinus	protonymph	29	62	3	2						5	T.cinnarinus	protonymph	30	63	5
T.cinnarinus	protonymph	30	63	3	5						2	T.cinnarinus	protonymph	31	64	2
T.cinnarinus	protonymph	31	64	3	2						1	T.cinnarinus	protonymph	32	66	1
T.cinnarinus	protonymph	32	66	3	1						0	T.cinnarinus	protonymph	33	68	0
T.cinnarinus	protonymph	33	68	3	0						1	T.cinnarinus	protonymph	34	72	1
T.cinnarinus	protonymph	34	72	3	1						1	T.cinnarinus	protonymph	35	73	1
T.cinnarinus	protonymph	35	73	3	1						1	T.cinnarinus	protonymph	36	74	1
T.cinnarinus	protonymph	36	74	3	1						0	T.cinnarinus	protonymph	37	75	0
T.cinnarinus	protonymph	37	75	3	0						2	T.cinnarinus	protonymph	38	78	2
T.cinnarinus	protonymph	38	78	3	2						4	T.cinnarinus	protonymph	39	89	4
T.cinnarinus	protonymph	39	89	3	4						2	T.cinnarinus	protonymph	40	91	2
T.cinnarinus	protonymph	40	91	3	2						2	T.cinnarinus	protonymph	41	92	2
T.cinnarinus	protonymph	41	92	3	2						5	T.cinnarinus	protonymph	42	93	5
T.cinnarinus	protonymph	42	93	3	5						1	T.cinnarinus	protonymph	43	96	1
T.cinnarinus	protonymph	43	96	3	1						18	T.cinnarinus	deutonymph	1	4	18
T.cinnarinus	deutonymph	1	4	4	18						8	T.cinnarinus	deutonymph	2	5	8
T.cinnarinus	deutonymph	2	5	4	8						7	T.cinnarinus	deutonymph	3	7	7
T.cinnarinus	deutonymph	3	7	4	7						4	T.cinnarinus	deutonymph	4	8	4
T.cinnarinus	deutonymph	4	8	4	4						7	T.cinnarinus	deutonymph	5	10	7
T.cinnarinus	deutonymph	5	10	4	7						7	T.cinnarinus	deutonymph	6	11	7
T.cinnarinus	deutonymph	6	11	4	7						6	T.cinnarinus	deutonymph	7	13	6
T.cinnarinus	deutonymph	7	13	4	6						8	T.cinnarinus	deutonymph	8	15	8
T.cinnarinus	deutonymph	8	15	4	8						7	T.cinnarinus	deutonymph	9	16	7
T.cinnarinus	deutonymph	9	16	4	7						7	T.cinnarinus	deutonymph	10	17	7
T.cinnarinus	deutonymph	10	17	4	7						11	T.cinnarinus	deutonymph	11	20	11
T.cinnarinus	deutonymph	11	20	4	11						8	T.cinnarinus	deutonymph	12	29	8
T.cinnarinus	deutonymph	12	29	4	8						7	T.cinnarinus	deutonymph	13	33	7
T.cinnarinus	deutonymph	13	33	4	7						7	T.cinnarinus	deutonymph	14	34	7
T.cinnarinus	deutonymph	14	34	4	7						5	T.cinnarinus	deutonymph	15	36	5
T.cinnarinus	deutonymph	15	36	4	5						10	T.cinnarinus	deutonymph	16	37	10
T.cinnarinus	deutonymph	16	37	4	10						5	T.cinnarinus	deutonymph	17	38	5
T.cinnarinus	deutonymph	17	38	4	5						10	T.cinnarinus	deutonymph	18	39	10
T.cinnarinus	deutonymph	18	39	4	10						8	T.cinnarinus	deutonymph	19	42	8
T.cinnarinus	deutonymph	19	42	4	8						7	T.cinnarinus	deutonymph	20	44	7
T.cinnarinus	deutonymph	20	44	4	7						7	T.cinnarinus	deutonymph	21	45	7
T.cinnarinus	deutonymph	21	45	4	7						7	T.cinnarinus	deutonymph	22	46	7
T.cinnarinus	deutonymph	22	46	4	7						8	T.cinnarinus	deutonymph	23	48	8
T.cinnarinus	deutonymph	23	48	4	8						9	T.cinnarinus	deutonymph	24	49	9
T.cinnarinus	deutonymph	24	49	4	9						10	T.cinnarinus	deutonymph	25	54	10
T.cinnarinus	deutonymph	25	54	4	10						5	T.cinnarinus	deutonymph	26	56	5
T.cinnarinus	deutonymph	26	56	4	5						6	T.cinnarinus	deutonymph	27	59	6
T.cinnarinus	deutonymph	27	59	4	6						5	T.cinnarinus	deutonymph	28	60	5
T.cinnarinus	deutonymph	28	60	4	5						7	T.cinnarinus	deutonymph	29	62	7
T.cinnarinus	deutonymph	29	62	4	7						7	T.cinnarinus	deutonymph	30	63	7
T.cinnarinus	deutonymph	30	63	4	7						6	T.cinnarinus	deutonymph	31	64	6
T.cinnarinus	deutonymph	31	64	4	6						7	T.cinnarinus	deutonymph	32	66	7
T.cinnarinus	deutonymph	32	66	4	7						9	T.cinnarinus	deutonymph	33	68	9
T.cinnarinus	deutonymph	33	68	4	9						10	T.cinnarinus	deutonymph	34	72	10
T.cinnarinus	deutonymph	34	72	4	10						9	T.cinnarinus	deutonymph	35	73	9
T.cinnarinus	deutonymph	35	73	4	9						5	T.cinnarinus	deutonymph	36	74	5
T.cinnarinus	deutonymph	36	74	4	5						5	T.cinnarinus	deutonymph	37	75	5
T.cinnarinus	deutonymph	37	75	4	5						9	T.cinnarinus	deutonymph	38	78	9
T.cinnarinus	deutonymph	38	78	4	9						7	T.cinnarinus	deutonymph	39	89	7
T.cinnarinus	deutonymph	39	89	4	7						7	T.cinnarinus	deutonymph	40	91	7
T.cinnarinus	deutonymph	40	91	4	7						7	T.cinnarinus	deutonymph	41	92	7
T.cinnarinus	deutonymph	41	92	4	7						8	T.cinnarinus	deutonymph	42	93	8
T.cinnarinus	deutonymph	42	93	4	8						8	T.cinnarinus	deutonymph	43	96	8
T.cinnarinus	deutonymph	43	96	4	8						18	T.cinnarinus	pre-oviposition	1	4	18
T.cinnarinus	Pre-oviposition	1	4	5	8	18					13.5	T.cinnarinus	pre-oviposition	2	5	13.5
T.cinnarinus	Pre-oviposition	1	4	6	28						16	T.cinnarinus	pre-oviposition	3	7	16
T.cinnarinus	Pre-oviposition	2	5	5	9	13.5					14	T.cinnarinus	pre-oviposition	4	8	14
T.cinnarinus	Pre-oviposition	2	5	6	18						16.5	T.cinnarinus	pre-oviposition	5	10	16.5
T.cinnarinus	Pre-oviposition	3	7	5	17	16					22	T.cinnarinus	pre-oviposition	6	11	22
T.cinnarinus	Pre-oviposition	3	7	6	15						14	T.cinnarinus	pre-oviposition	7	13	14
T.cinnarinus	Pre-oviposition	4	8	5	14						15	T.cinnarinus	pre-oviposition	8	15	15
T.cinnarinus	Pre-oviposition	5	10	5	15	16.5					15.5	T.cinnarinus	pre-oviposition	9	16	15.5
T.cinnarinus	Pre-oviposition	5	10	6	18						16.5	T.cinnarinus	pre-oviposition	10	17	16.5
T.cinnarinus	Pre-oviposition	6	11	5	14	22					12.5	T.cinnarinus	pre-oviposition	11	20	12.5
T.cinnarinus	Pre-oviposition	6	11	6	30						13	T.cinnarinus	pre-oviposition	12	29	13
T.cinnarinus	Pre-oviposition	7	13	5	14						14.5	T.cinnarinus	pre-oviposition	13	33	14.5
T.cinnarinus	Pre-oviposition	8	15	5	15						18.5	T.cinnarinus	pre-oviposition	14	34	18.5
T.cinnarinus	Pre-oviposition	9	16	5	16	15.5					15.5	T.cinnarinus	pre-oviposition	15	36	15.5
T.cinnarinus	Pre-oviposition	9	16	6	15						20	T.cinnarinus	pre-oviposition	16	37	20
T.cinnarinus	Pre-oviposition	10	17	5	15	16.5					15	T.cinnarinus	pre-oviposition	17	38	15
T.cinnarinus	Pre-oviposition	10	17	6	18						9	T.cinnarinus	pre-oviposition	18	39	9
T.cinnarinus	Pre-oviposition	11	20	5	10	12.5					16	T.cinnarinus	pre-oviposition	19	42	16
T.cinnarinus	Pre-oviposition	11	20	6	15						13	T.cinnarinus	pre-oviposition	20	44	13
T.cinnarinus	Pre-oviposition	12	29	5	12	13					17	T.cinnarinus	pre-oviposition	21	45	17
T.cinnarinus	Pre-oviposition	12	29	6	14						12	T.cinnarinus	pre-oviposition	22	46	12
T.cinnarinus	Pre-oviposition	13	33	5	14	14.5					13	T.cinnarinus	pre-oviposition	23	48	13
T.cinnarinus	Pre-oviposition	13	33	6	15						19	T.cinnarinus	pre-oviposition	24	49	19
T.cinnarinus	Pre-oviposition	14	34	5	10	18.5					12.5	T.cinnarinus	pre-oviposition	25	54	12.5
T.cinnarinus	Pre-oviposition	14	34	6	27						13	T.cinnarinus	pre-oviposition	26	56	13
T.cinnarinus	Pre-oviposition	15	36	5	12	15.5					9.5	T.cinnarinus	pre-oviposition	27	59	9.5
T.cinnarinus	Pre-oviposition	15	36	6	19						15	T.cinnarinus	pre-oviposition	28	60	15
T.cinnarinus	Pre-oviposition	16	37	5	20						14	T.cinnarinus	pre-oviposition	29	62	14
T.cinnarinus	Pre-oviposition	17	38	5	11	15					14	T.cinnarinus	pre-oviposition	30	63	14
T.cinnarinus	Pre-oviposition	17	38	6	19						15.5	T.cinnarinus	pre-oviposition	31	64	15.5
T.cinnarinus	Pre-oviposition	18	39	5	9						15.5	T.cinnarinus	pre-oviposition	32	66	15.5
T.cinnarinus	Pre-oviposition	19	42	5	13	16					14.3333	T.cinnarinus	pre-oviposition	33	68	14.3333
T.cinnarinus	Pre-oviposition	19	42	6	19						13.5	T.cinnarinus	pre-oviposition	34	72	13.5
T.cinnarinus	Pre-oviposition	20	44	5	13						13	T.cinnarinus	pre-oviposition	35	73	13
T.cinnarinus	Pre-oviposition	21	45	5	17						8	T.cinnarinus	pre-oviposition	36	74	8
T.cinnarinus	Pre-oviposition	22	46	5	6	12					11.5	T.cinnarinus	pre-oviposition	37	75	11.5
T.cinnarinus	Pre-oviposition	22	46	6	18						17.5	T.cinnarinus	pre-oviposition	38	78	17.5
T.cinnarinus	Pre-oviposition	23	48	5	6	13					12.5	T.cinnarinus	pre-oviposition	39	89	12.5
T.cinnarinus	Pre-oviposition	23	48	6	20						17.5	T.cinnarinus	pre-oviposition	40	91	17.5
T.cinnarinus	Pre-oviposition	24	49	5	19						12.5	T.cinnarinus	pre-oviposition	41	92	12.5
T.cinnarinus	Pre-oviposition	25	54	5	9	12.5					13	T.cinnarinus	pre-oviposition	42	93	13
T.cinnarinus	Pre-oviposition	25	54	6	16						14	T.cinnarinus	pre-oviposition	43	96	14
T.cinnarinus	Pre-oviposition	26	56	5	8	13					19.9474	T.cinnarinus	oviposition	1	4	19.9474
T.cinnarinus	Pre-oviposition	26	56	6	18						18.6667	T.cinnarinus	oviposition	2	5	18.6667
T.cinnarinus	Pre-oviposition	27	59	5	8	9.5					18.4	T.cinnarinus	oviposition	3	7	18.4
T.cinnarinus	Pre-oviposition	27	59	6	11						14.9524	T.cinnarinus	oviposition	4	8	14.9524
T.cinnarinus	Pre-oviposition	28	60	5	10	15					20.35	T.cinnarinus	oviposition	5	10	20.35
T.cinnarinus	Pre-oviposition	28	60	6	20						20.3684	T.cinnarinus	oviposition	6	11	20.3684
T.cinnarinus	Pre-oviposition	29	62	5	11	14					15.2353	T.cinnarinus	oviposition	7	13	15.2353
T.cinnarinus	Pre-oviposition	29	62	6	17						22.5	T.cinnarinus	oviposition	8	15	22.5
T.cinnarinus	Pre-oviposition	30	63	5	13	14					22.2857	T.cinnarinus	oviposition	9	16	22.2857
T.cinnarinus	Pre-oviposition	30	63	6	15						20.4783	T.cinnarinus	oviposition	10	17	20.4783
T.cinnarinus	Pre-oviposition	31	64	5	12	15.5					17.8333	T.cinnarinus	oviposition	11	20	17.8333
T.cinnarinus	Pre-oviposition	31	64	6	19						24.2308	T.cinnarinus	oviposition	12	29	24.2308
T.cinnarinus	Pre-oviposition	32	66	5	11	15.5					21.2083	T.cinnarinus	oviposition	13	33	21.2083
T.cinnarinus	Pre-oviposition	32	66	6	20						22.4737	T.cinnarinus	oviposition	14	34	22.4737
T.cinnarinus	Pre-oviposition	33	68	5	11	14.3333					18.8333	T.cinnarinus	oviposition	15	36	18.8333
T.cinnarinus	Pre-oviposition	33	68	6	19						18.0667	T.cinnarinus	oviposition	16	37	18.0667
T.cinnarinus	Pre-oviposition	33	68	7	13						17.4737	T.cinnarinus	oviposition	17	38	17.4737
T.cinnarinus	Pre-oviposition	34	72	5	9	13.5					17.8182	T.cinnarinus	oviposition	18	39	17.8182
T.cinnarinus	Pre-oviposition	34	72	6	18						21.8148	T.cinnarinus	oviposition	19	42	21.8148
T.cinnarinus	Pre-oviposition	35	73	5	13						12.6111	T.cinnarinus	oviposition	20	44	12.6111
T.cinnarinus	Pre-oviposition	36	74	5	5	8					18	T.cinnarinus	oviposition	21	45	18
T.cinnarinus	Pre-oviposition	36	74	6	11						24.2273	T.cinnarinus	oviposition	22	46	24.2273
T.cinnarinus	Pre-oviposition	37	75	5	10	11.5					21.2727	T.cinnarinus	oviposition	23	48	21.2727
T.cinnarinus	Pre-oviposition	37	75	6	13						21.6667	T.cinnarinus	oviposition	24	49	21.6667
T.cinnarinus	Pre-oviposition	38	78	5	8	17.5					18.9231	T.cinnarinus	oviposition	25	54	18.9231
T.cinnarinus	Pre-oviposition	38	78	6	27						19.4815	T.cinnarinus	oviposition	26	56	19.4815
T.cinnarinus	Pre-oviposition	39	89	5	11	12.5					21.2381	T.cinnarinus	oviposition	27	59	21.2381
T.cinnarinus	Pre-oviposition	39	89	6	14						20.0769	T.cinnarinus	oviposition	28	60	20.0769
T.cinnarinus	Pre-oviposition	40	91	5	19	17.5					20.8696	T.cinnarinus	oviposition	29	62	20.8696
T.cinnarinus	Pre-oviposition	40	91	6	16						21.85	T.cinnarinus	oviposition	30	63	21.85
T.cinnarinus	Pre-oviposition	41	92	5	7	12.5					23.25	T.cinnarinus	oviposition	31	64	23.25
T.cinnarinus	Pre-oviposition	41	92	6	18						20.6	T.cinnarinus	oviposition	32	66	20.6
T.cinnarinus	Pre-oviposition	42	93	5	7	13					17	T.cinnarinus	oviposition	33	68	17
T.cinnarinus	Pre-oviposition	42	93	6	19						18.9444	T.cinnarinus	oviposition	34	72	18.9444
T.cinnarinus	Pre-oviposition	43	96	5	11	14					18.5417	T.cinnarinus	oviposition	35	73	18.5417
T.cinnarinus	Pre-oviposition	43	96	6	17						16.8696	T.cinnarinus	oviposition	36	74	16.8696
T.cinnarinus	oviposition	1	4	7	20	19.9474					15.8333	T.cinnarinus	oviposition	37	75	15.8333
T.cinnarinus	oviposition	1	4	8	22						20.1667	T.cinnarinus	oviposition	38	78	20.1667
T.cinnarinus	oviposition	1	4	9	23						16.6923	T.cinnarinus	oviposition	39	89	16.6923
T.cinnarinus	oviposition	1	4	10	19						20.5556	T.cinnarinus	oviposition	40	91	20.5556
T.cinnarinus	oviposition	1	4	11	21						19.4167	T.cinnarinus	oviposition	41	92	19.4167
T.cinnarinus	oviposition	1	4	12	26						19.84	T.cinnarinus	oviposition	42	93	19.84
T.cinnarinus	oviposition	1	4	13	21						21.35	T.cinnarinus	oviposition	43	96	21.35
T.cinnarinus	oviposition	1	4	14	27						5.26882	T.cinnarinus	post-oviposition	1	4	5.26882
T.cinnarinus	oviposition	1	4	15	25						4.50794	T.cinnarinus	post-oviposition	2	5	4.50794
T.cinnarinus	oviposition	1	4	16	25						4.96774	T.cinnarinus	post-oviposition	3	7	4.96774
T.cinnarinus	oviposition	1	4	17	21						4.0375	T.cinnarinus	post-oviposition	4	8	4.0375
T.cinnarinus	oviposition	1	4	18	16						6.84507	T.cinnarinus	post-oviposition	5	10	6.84507
T.cinnarinus	oviposition	1	4	19	25						4.74074	T.cinnarinus	post-oviposition	6	11	4.74074
T.cinnarinus	oviposition	1	4	20	18						4.62105	T.cinnarinus	post-oviposition	7	13	4.62105
T.cinnarinus	oviposition	1	4	21	21						4.90698	T.cinnarinus	post-oviposition	8	15	4.90698
T.cinnarinus	oviposition	1	4	22	16						5.02062	T.cinnarinus	post-oviposition	9	16	5.02062
T.cinnarinus	oviposition	1	4	23	11						5.06849	T.cinnarinus	post-oviposition	10	17	5.06849
T.cinnarinus	oviposition	1	4	24	8						4.875	T.cinnarinus	post-oviposition	11	20	4.875
T.cinnarinus	oviposition	1	4	25	14						5.54054	T.cinnarinus	post-oviposition	12	29	5.54054
T.cinnarinus	oviposition	2	5	7	21	18.6667					5.52326	T.cinnarinus	post-oviposition	13	33	5.52326
T.cinnarinus	oviposition	2	5	8	21						11.1429	T.cinnarinus	post-oviposition	14	34	11.1429
T.cinnarinus	oviposition	2	5	9	19						6.58571	T.cinnarinus	post-oviposition	15	36	6.58571
T.cinnarinus	oviposition	2	5	10	27						4.96703	T.cinnarinus	post-oviposition	16	37	4.96703
T.cinnarinus	oviposition	2	5	11	23						5.04878	T.cinnarinus	post-oviposition	17	38	5.04878
T.cinnarinus	oviposition	2	5	12	25						4.88571	T.cinnarinus	post-oviposition	18	39	4.88571
T.cinnarinus	oviposition	2	5	13	20						5.89041	T.cinnarinus	post-oviposition	19	42	5.89041
T.cinnarinus	oviposition	2	5	14	22						4.01205	T.cinnarinus	post-oviposition	20	44	4.01205
T.cinnarinus	oviposition	2	5	15	21						5.19355	T.cinnarinus	post-oviposition	21	45	5.19355
T.cinnarinus	oviposition	2	5	16	24						5.51515	T.cinnarinus	post-oviposition	22	46	5.51515
T.cinnarinus	oviposition	2	5	17	23						5.78125	T.cinnarinus	post-oviposition	23	48	5.78125
T.cinnarinus	oviposition	2	5	18	13						6.87342	T.cinnarinus	post-oviposition	24	49	6.87342
T.cinnarinus	oviposition	2	5	19	24						4.55128	T.cinnarinus	post-oviposition	25	54	4.55128
T.cinnarinus	oviposition	2	5	20	23						4.55405	T.cinnarinus	post-oviposition	26	56	4.55405
T.cinnarinus	oviposition	2	5	21	23						4.6375	T.cinnarinus	post-oviposition	27	59	4.6375
T.cinnarinus	oviposition	2	5	22	15						5.82432	T.cinnarinus	post-oviposition	28	60	5.82432
T.cinnarinus	oviposition	2	5	23	18						5.55172	T.cinnarinus	post-oviposition	29	62	5.55172
T.cinnarinus	oviposition	2	5	24	14						5.08642	T.cinnarinus	post-oviposition	30	63	5.08642
T.cinnarinus	oviposition	2	5	25	17						5.79688	T.cinnarinus	post-oviposition	31	64	5.79688
T.cinnarinus	oviposition	2	5	26	24						5.97222	T.cinnarinus	post-oviposition	32	66	5.97222
T.cinnarinus	oviposition	2	5	27	23						8.5	T.cinnarinus	post-oviposition	33	68	8.5
T.cinnarinus	oviposition	2	5	28	7						6.62857	T.cinnarinus	post-oviposition	34	72	6.62857
T.cinnarinus	oviposition	2	5	29	9						4.57692	T.cinnarinus	post-oviposition	35	73	4.57692
T.cinnarinus	oviposition	2	5	30	19						3.36667	T.cinnarinus	post-oviposition	36	74	3.36667
T.cinnarinus	oviposition	2	5	31	13						4.14925	T.cinnarinus	post-oviposition	37	75	4.14925
T.cinnarinus	oviposition	2	5	32	6						5.56627	T.cinnarinus	post-oviposition	38	78	5.56627
T.cinnarinus	oviposition	2	5	33	10						3.86667	T.cinnarinus	post-oviposition	39	89	3.86667
T.cinnarinus	oviposition	3	7	7	19	18.4					6.88679	T.cinnarinus	post-oviposition	40	91	6.88679
T.cinnarinus	oviposition	3	7	8	20						5.42857	T.cinnarinus	post-oviposition	41	92	5.42857
T.cinnarinus	oviposition	3	7	9	18						4.67391	T.cinnarinus	post-oviposition	42	93	4.67391
T.cinnarinus	oviposition	3	7	10	20						3.55056	T.cinnarinus	post-oviposition	43	96	3.55056
T.cinnarinus	oviposition	3	7	11	24						0	B.tabaci egg	larval	1	3	0
T.cinnarinus	oviposition	3	7	12	26						0	B.tabaci egg	larval	2	4	0
T.cinnarinus	oviposition	3	7	13	23						0	B.tabaci egg	larval	3	6	0
T.cinnarinus	oviposition	3	7	14	27						0	B.tabaci egg	larval	4	7	0
T.cinnarinus	oviposition	3	7	15	18						0	B.tabaci egg	larval	5	8	0
T.cinnarinus	oviposition	3	7	16	16						1	B.tabaci egg	larval	6	10	1
T.cinnarinus	oviposition	3	7	17	13						3	B.tabaci egg	larval	7	11	3
T.cinnarinus	oviposition	3	7	18	13						0	B.tabaci egg	larval	8	12	0
T.cinnarinus	oviposition	3	7	19	11						1	B.tabaci egg	larval	9	13	1
T.cinnarinus	oviposition	3	7	20	18						2	B.tabaci egg	larval	10	17	2
T.cinnarinus	oviposition	3	7	21	10						0	B.tabaci egg	larval	11	19	0
T.cinnarinus	oviposition	4	8	6	15	14.9524					0.5	B.tabaci egg	larval	12	21	0.5
T.cinnarinus	oviposition	4	8	7	21						1	B.tabaci egg	larval	13	22	1
T.cinnarinus	oviposition	4	8	8	22						1	B.tabaci egg	larval	14	23	1
T.cinnarinus	oviposition	4	8	9	18						0	B.tabaci egg	larval	15	25	0
T.cinnarinus	oviposition	4	8	10	15						3	B.tabaci egg	larval	16	30	3
T.cinnarinus	oviposition	4	8	11	19						1	B.tabaci egg	larval	17	31	1
T.cinnarinus	oviposition	4	8	12	19						3	B.tabaci egg	larval	18	33	3
T.cinnarinus	oviposition	4	8	13	16						3	B.tabaci egg	larval	19	37	3
T.cinnarinus	oviposition	4	8	14	23						1	B.tabaci egg	larval	20	40	1
T.cinnarinus	oviposition	4	8	15	16						0	B.tabaci egg	larval	21	44	0
T.cinnarinus	oviposition	4	8	16	22						1	B.tabaci egg	larval	22	47	1
T.cinnarinus	oviposition	4	8	17	11						1	B.tabaci egg	larval	23	48	1
T.cinnarinus	oviposition	4	8	18	11						0	B.tabaci egg	larval	24	51	0
T.cinnarinus	oviposition	4	8	19	12						1	B.tabaci egg	larval	25	53	1
T.cinnarinus	oviposition	4	8	20	12						2	B.tabaci egg	larval	26	54	2
T.cinnarinus	oviposition	4	8	21	12						3	B.tabaci egg	larval	27	55	3
T.cinnarinus	oviposition	4	8	22	8						1	B.tabaci egg	larval	28	57	1
T.cinnarinus	oviposition	4	8	23	8						0	B.tabaci egg	larval	29	58	0
T.cinnarinus	oviposition	4	8	24	6						1	B.tabaci egg	larval	30	59	1
T.cinnarinus	oviposition	4	8	25	10						1	B.tabaci egg	larval	31	60	1
T.cinnarinus	oviposition	4	8	26	18						1	B.tabaci egg	larval	32	63	1
T.cinnarinus	oviposition	5	10	7	25	20.35					2	B.tabaci egg	protonymph	1	3	2
T.cinnarinus	oviposition	5	10	8	24						5.5	B.tabaci egg	protonymph	2	4	5.5
T.cinnarinus	oviposition	5	10	9	25						3	B.tabaci egg	protonymph	3	6	3
T.cinnarinus	oviposition	5	10	10	29						4.5	B.tabaci egg	protonymph	4	7	4.5
T.cinnarinus	oviposition	5	10	11	30						3.5	B.tabaci egg	protonymph	5	8	3.5
T.cinnarinus	oviposition	5	10	12	27						3.5	B.tabaci egg	protonymph	6	10	3.5
T.cinnarinus	oviposition	5	10	13	28						2	B.tabaci egg	protonymph	7	11	2
T.cinnarinus	oviposition	5	10	14	22						4	B.tabaci egg	protonymph	8	12	4
T.cinnarinus	oviposition	5	10	15	18						4.5	B.tabaci egg	protonymph	9	13	4.5
T.cinnarinus	oviposition	5	10	16	24						11.5	B.tabaci egg	protonymph	10	17	11.5
T.cinnarinus	oviposition	5	10	17	17						4	B.tabaci egg	protonymph	11	19	4
T.cinnarinus	oviposition	5	10	18	18						4	B.tabaci egg	protonymph	12	21	4
T.cinnarinus	oviposition	5	10	19	14						7	B.tabaci egg	protonymph	13	22	7
T.cinnarinus	oviposition	5	10	20	15						5.5	B.tabaci egg	protonymph	14	23	5.5
T.cinnarinus	oviposition	5	10	21	20						5.5	B.tabaci egg	protonymph	15	25	5.5
T.cinnarinus	oviposition	5	10	22	16						3.5	B.tabaci egg	protonymph	16	30	3.5
T.cinnarinus	oviposition	5	10	23	14						5	B.tabaci egg	protonymph	17	31	5
T.cinnarinus	oviposition	5	10	24	11						7	B.tabaci egg	protonymph	18	33	7
T.cinnarinus	oviposition	5	10	25	17						2.5	B.tabaci egg	protonymph	19	37	2.5
T.cinnarinus	oviposition	5	10	26	13						3.5	B.tabaci egg	protonymph	20	40	3.5
T.cinnarinus	oviposition	6	11	7	20	20.3684					5.5	B.tabaci egg	protonymph	21	44	5.5
T.cinnarinus	oviposition	6	11	8	25						6	B.tabaci egg	protonymph	22	47	6
T.cinnarinus	oviposition	6	11	9	25						9	B.tabaci egg	protonymph	23	48	9
T.cinnarinus	oviposition	6	11	10	30						4	B.tabaci egg	protonymph	24	51	4
T.cinnarinus	oviposition	6	11	11	27						5	B.tabaci egg	protonymph	25	53	5
T.cinnarinus	oviposition	6	11	12	25						2.5	B.tabaci egg	protonymph	26	54	2.5
T.cinnarinus	oviposition	6	11	13	17						9.5	B.tabaci egg	protonymph	27	55	9.5
T.cinnarinus	oviposition	6	11	14	14						3.5	B.tabaci egg	protonymph	28	57	3.5
T.cinnarinus	oviposition	6	11	15	17						6.5	B.tabaci egg	protonymph	29	58	6.5
T.cinnarinus	oviposition	6	11	16	27						4	B.tabaci egg	protonymph	30	59	4
T.cinnarinus	oviposition	6	11	17	18						5.5	B.tabaci egg	protonymph	31	60	5.5
T.cinnarinus	oviposition	6	11	18	17						4	B.tabaci egg	protonymph	32	63	4
T.cinnarinus	oviposition	6	11	19	22						7	B.tabaci egg	deutonymph	1	3	7
T.cinnarinus	oviposition	6	11	20	21						10	B.tabaci egg	deutonymph	2	4	10
T.cinnarinus	oviposition	6	11	21	22						20.5	B.tabaci egg	deutonymph	3	6	20.5
T.cinnarinus	oviposition	6	11	22	20						4	B.tabaci egg	deutonymph	4	7	4
T.cinnarinus	oviposition	6	11	23	16						2	B.tabaci egg	deutonymph	5	8	2
T.cinnarinus	oviposition	6	11	24	6						5	B.tabaci egg	deutonymph	6	10	5
T.cinnarinus	oviposition	6	11	25	18						2.5	B.tabaci egg	deutonymph	7	11	2.5
T.cinnarinus	oviposition	7	13	6	18	15.2353					6	B.tabaci egg	deutonymph	8	12	6
T.cinnarinus	oviposition	7	13	7	19						11	B.tabaci egg	deutonymph	9	13	11
T.cinnarinus	oviposition	7	13	8	25						6	B.tabaci egg	deutonymph	10	17	6
T.cinnarinus	oviposition	7	13	9	23						6	B.tabaci egg	deutonymph	11	19	6
T.cinnarinus	oviposition	7	13	10	23						9.5	B.tabaci egg	deutonymph	12	21	9.5
T.cinnarinus	oviposition	7	13	11	20						6	B.tabaci egg	deutonymph	13	22	6
T.cinnarinus	oviposition	7	13	12	24						8	B.tabaci egg	deutonymph	14	23	8
T.cinnarinus	oviposition	7	13	13	25						9	B.tabaci egg	deutonymph	15	25	9
T.cinnarinus	oviposition	7	13	14	9						5	B.tabaci egg	deutonymph	16	30	5
T.cinnarinus	oviposition	7	13	15	5						11	B.tabaci egg	deutonymph	17	31	11
T.cinnarinus	oviposition	7	13	16	17						5	B.tabaci egg	deutonymph	18	33	5
T.cinnarinus	oviposition	7	13	17	12						6	B.tabaci egg	deutonymph	19	37	6
T.cinnarinus	oviposition	7	13	18	9						6	B.tabaci egg	deutonymph	20	40	6
T.cinnarinus	oviposition	7	13	19	7						7	B.tabaci egg	deutonymph	21	44	7
T.cinnarinus	oviposition	7	13	20	4						6.5	B.tabaci egg	deutonymph	22	47	6.5
T.cinnarinus	oviposition	7	13	21	11						8	B.tabaci egg	deutonymph	23	48	8
T.cinnarinus	oviposition	7	13	22	8						5.5	B.tabaci egg	deutonymph	24	51	5.5
T.cinnarinus	oviposition	8	15	6	15	22.5					5.5	B.tabaci egg	deutonymph	25	53	5.5
T.cinnarinus	oviposition	8	15	7	18						6	B.tabaci egg	deutonymph	26	54	6
T.cinnarinus	oviposition	8	15	8	20						14	B.tabaci egg	deutonymph	27	55	14
T.cinnarinus	oviposition	8	15	9	18						7.5	B.tabaci egg	deutonymph	28	57	7.5
T.cinnarinus	oviposition	8	15	10	28						3	B.tabaci egg	deutonymph	29	58	3
T.cinnarinus	oviposition	8	15	11	25						8	B.tabaci egg	deutonymph	30	59	8
T.cinnarinus	oviposition	8	15	12	27						5	B.tabaci egg	deutonymph	31	60	5
T.cinnarinus	oviposition	8	15	13	22						7	B.tabaci egg	deutonymph	32	63	7
T.cinnarinus	oviposition	8	15	14	24						7.28571	B.tabaci egg	pre-oviposition	1	6	7.28571
T.cinnarinus	oviposition	8	15	15	19						9	B.tabaci egg	pre-oviposition	2	8	9
T.cinnarinus	oviposition	8	15	16	29						6.5	B.tabaci egg	pre-oviposition	3	10	6.5
T.cinnarinus	oviposition	8	15	17	24						6.8	B.tabaci egg	pre-oviposition	4	13	6.8
T.cinnarinus	oviposition	8	15	18	25						9.5	B.tabaci egg	pre-oviposition	5	17	9.5
T.cinnarinus	oviposition	8	15	19	23						7	B.tabaci egg	pre-oviposition	6	19	7
T.cinnarinus	oviposition	8	15	20	25						9.66667	B.tabaci egg	pre-oviposition	7	21	9.66667
T.cinnarinus	oviposition	8	15	21	27						9	B.tabaci egg	pre-oviposition	8	23	9
T.cinnarinus	oviposition	8	15	22	21						10.2	B.tabaci egg	pre-oviposition	9	25	10.2
T.cinnarinus	oviposition	8	15	23	15						9	B.tabaci egg	pre-oviposition	10	30	9
T.cinnarinus	oviposition	9	16	7	25	22.2857					12	B.tabaci egg	pre-oviposition	11	31	12
T.cinnarinus	oviposition	9	16	8	25						7.66667	B.tabaci egg	pre-oviposition	12	33	7.66667
T.cinnarinus	oviposition	9	16	9	24						8.75	B.tabaci egg	pre-oviposition	13	37	8.75
T.cinnarinus	oviposition	9	16	10	30						8.5	B.tabaci egg	pre-oviposition	14	40	8.5
T.cinnarinus	oviposition	9	16	11	25						9.33333	B.tabaci egg	pre-oviposition	15	51	9.33333
T.cinnarinus	oviposition	9	16	12	20						7.25	B.tabaci egg	pre-oviposition	16	53	7.25
T.cinnarinus	oviposition	9	16	13	7						8	B.tabaci egg	pre-oviposition	17	55	8
T.cinnarinus	oviposition	10	17	7	22	20.4783					11	B.tabaci egg	pre-oviposition	18	57	11
T.cinnarinus	oviposition	10	17	8	18						7.6	B.tabaci egg	pre-oviposition	19	58	7.6
T.cinnarinus	oviposition	10	17	9	23						8.5	B.tabaci egg	pre-oviposition	20	63	8.5
T.cinnarinus	oviposition	10	17	10	21						7	B.tabaci egg	oviposition	1	6	7
T.cinnarinus	oviposition	10	17	11	24						10.6667	B.tabaci egg	oviposition	2	8	10.6667
T.cinnarinus	oviposition	10	17	12	22						8.33333	B.tabaci egg	oviposition	3	10	8.33333
T.cinnarinus	oviposition	10	17	13	30						8	B.tabaci egg	oviposition	4	13	8
T.cinnarinus	oviposition	10	17	14	18						11.6667	B.tabaci egg	oviposition	5	17	11.6667
T.cinnarinus	oviposition	10	17	15	17						1	B.tabaci egg	oviposition	6	19	1
T.cinnarinus	oviposition	10	17	16	21						8.66667	B.tabaci egg	oviposition	7	21	8.66667
T.cinnarinus	oviposition	10	17	17	22						11	B.tabaci egg	oviposition	8	23	11
T.cinnarinus	oviposition	10	17	18	26						1	B.tabaci egg	oviposition	9	25	1
T.cinnarinus	oviposition	10	17	19	24						6	B.tabaci egg	oviposition	10	30	6
T.cinnarinus	oviposition	10	17	20	21						7.66667	B.tabaci egg	oviposition	11	31	7.66667
T.cinnarinus	oviposition	10	17	21	22						13.5	B.tabaci egg	oviposition	12	33	13.5
T.cinnarinus	oviposition	10	17	22	22						8	B.tabaci egg	oviposition	13	37	8
T.cinnarinus	oviposition	10	17	23	23						12	B.tabaci egg	oviposition	14	40	12
T.cinnarinus	oviposition	10	17	24	11						9	B.tabaci egg	oviposition	15	51	9
T.cinnarinus	oviposition	10	17	25	22						6	B.tabaci egg	oviposition	16	53	6
T.cinnarinus	oviposition	10	17	26	24						13	B.tabaci egg	oviposition	17	55	13
T.cinnarinus	oviposition	10	17	27	13						5	B.tabaci egg	oviposition	18	57	5
T.cinnarinus	oviposition	10	17	28	12						3.5	B.tabaci egg	oviposition	19	58	3.5
T.cinnarinus	oviposition	10	17	29	13						10	B.tabaci egg	oviposition	20	63	10
T.cinnarinus	oviposition	11	20	7	15	17.8333					2	B.tabaci egg	post-oviposition	1	6	2
T.cinnarinus	oviposition	11	20	8	21						4.23077	B.tabaci egg	post-oviposition	2	8	4.23077
T.cinnarinus	oviposition	11	20	9	25						4.5	B.tabaci egg	post-oviposition	3	10	4.5
T.cinnarinus	oviposition	11	20	10	27						5	B.tabaci egg	post-oviposition	4	13	5
T.cinnarinus	oviposition	11	20	11	21						3.36842	B.tabaci egg	post-oviposition	5	17	3.36842
T.cinnarinus	oviposition	11	20	12	26						3.21739	B.tabaci egg	post-oviposition	6	19	3.21739
T.cinnarinus	oviposition	11	20	13	16						6	B.tabaci egg	post-oviposition	7	21	6
T.cinnarinus	oviposition	11	20	14	15						5	B.tabaci egg	post-oviposition	8	23	5
T.cinnarinus	oviposition	11	20	15	14						4.61905	B.tabaci egg	post-oviposition	9	25	4.61905
T.cinnarinus	oviposition	11	20	16	23						4.28571	B.tabaci egg	post-oviposition	10	30	4.28571
T.cinnarinus	oviposition	11	20	17	17						5.25	B.tabaci egg	post-oviposition	11	31	5.25
T.cinnarinus	oviposition	11	20	18	16						4.9375	B.tabaci egg	post-oviposition	12	33	4.9375
T.cinnarinus	oviposition	11	20	19	21						4.05556	B.tabaci egg	post-oviposition	13	37	4.05556
T.cinnarinus	oviposition	11	20	20	21						5	B.tabaci egg	post-oviposition	14	40	5
T.cinnarinus	oviposition	11	20	21	18						9	B.tabaci egg	post-oviposition	15	51	9
T.cinnarinus	oviposition	11	20	22	20						4.88889	B.tabaci egg	post-oviposition	16	53	4.88889
T.cinnarinus	oviposition	11	20	23	20						5.15385	B.tabaci egg	post-oviposition	17	55	5.15385
T.cinnarinus	oviposition	11	20	24	13						5.27273	B.tabaci egg	post-oviposition	18	57	5.27273
T.cinnarinus	oviposition	11	20	25	19						4	B.tabaci egg	post-oviposition	19	58	4
T.cinnarinus	oviposition	11	20	26	21						4.6875	B.tabaci egg	post-oviposition	20	63	4.6875
T.cinnarinus	oviposition	11	20	27	12						2	mixed prey	larval	1	3	2
T.cinnarinus	oviposition	11	20	28	6						2	mixed prey	larval	2	4	2
T.cinnarinus	oviposition	11	20	29	15						1	mixed prey	larval	3	6	1
T.cinnarinus	oviposition	11	20	30	6						0	mixed prey	larval	4	8	0
T.cinnarinus	oviposition	12	29	7	23	24.2308					0	mixed prey	larval	5	11	0
T.cinnarinus	oviposition	12	29	8	20						0	mixed prey	larval	6	12	0
T.cinnarinus	oviposition	12	29	9	21						1	mixed prey	larval	7	13	1
T.cinnarinus	oviposition	12	29	10	27						0	mixed prey	larval	8	15	0
T.cinnarinus	oviposition	12	29	11	30						1	mixed prey	larval	9	17	1
T.cinnarinus	oviposition	12	29	12	30						0	mixed prey	larval	10	19	0
T.cinnarinus	oviposition	12	29	13	31						0	mixed prey	larval	11	21	0
T.cinnarinus	oviposition	12	29	14	30						1	mixed prey	larval	12	22	1
T.cinnarinus	oviposition	12	29	15	29						1	mixed prey	larval	13	23	1
T.cinnarinus	oviposition	12	29	16	27						1	mixed prey	larval	14	24	1
T.cinnarinus	oviposition	12	29	17	14						3	mixed prey	larval	15	25	3
T.cinnarinus	oviposition	12	29	18	17						1	mixed prey	larval	16	26	1
T.cinnarinus	oviposition	12	29	19	16						1	mixed prey	larval	17	27	1
T.cinnarinus	oviposition	13	33	7	21	21.2083					1	mixed prey	larval	18	28	1
T.cinnarinus	oviposition	13	33	8	22						2	mixed prey	larval	19	31	2
T.cinnarinus	oviposition	13	33	9	25						1	mixed prey	larval	20	32	1
T.cinnarinus	oviposition	13	33	10	22						0	mixed prey	larval	21	33	0
T.cinnarinus	oviposition	13	33	11	28						1	mixed prey	larval	22	34	1
T.cinnarinus	oviposition	13	33	12	22						1	mixed prey	larval	23	37	1
T.cinnarinus	oviposition	13	33	13	19						0	mixed prey	larval	24	40	0
T.cinnarinus	oviposition	13	33	14	26						0	mixed prey	larval	25	42	0
T.cinnarinus	oviposition	13	33	15	21						2	mixed prey	larval	26	49	2
T.cinnarinus	oviposition	13	33	16	21						2	mixed prey	larval	27	50	2
T.cinnarinus	oviposition	13	33	17	23						0	mixed prey	larval	28	53	0
T.cinnarinus	oviposition	13	33	18	23						3	mixed prey	larval	29	55	3
T.cinnarinus	oviposition	13	33	19	24						3	mixed prey	larval	30	56	3
T.cinnarinus	oviposition	13	33	20	25						0	mixed prey	larval	31	57	0
T.cinnarinus	oviposition	13	33	21	21						0	mixed prey	larval	32	62	0
T.cinnarinus	oviposition	13	33	22	22						1	mixed prey	larval	33	63	1
T.cinnarinus	oviposition	13	33	23	22						0	mixed prey	larval	34	65	0
T.cinnarinus	oviposition	13	33	24	13						2	mixed prey	larval	35	66	2
T.cinnarinus	oviposition	13	33	25	25						4	mixed prey	larval	36	70	4
T.cinnarinus	oviposition	13	33	26	30						2	mixed prey	larval	37	72	2
T.cinnarinus	oviposition	13	33	27	23						0	mixed prey	larval	38	73	0
T.cinnarinus	oviposition	13	33	28	11						0	mixed prey	larval	39	74	0
T.cinnarinus	oviposition	13	33	29	12						0	mixed prey	larval	40	75	0
T.cinnarinus	oviposition	13	33	30	8						3	mixed prey	larval	41	76	3
T.cinnarinus	oviposition	14	34	7	21	22.4737					0	mixed prey	larval	42	77	0
T.cinnarinus	oviposition	14	34	8	18						0	mixed prey	larval	43	78	0
T.cinnarinus	oviposition	14	34	9	21						0	mixed prey	larval	44	80	0
T.cinnarinus	oviposition	14	34	10	24						4	mixed prey	protonymph	1	3	4
T.cinnarinus	oviposition	14	34	11	25						4	mixed prey	protonymph	2	4	4
T.cinnarinus	oviposition	14	34	12	30						5	mixed prey	protonymph	3	6	5
T.cinnarinus	oviposition	14	34	13	24						3	mixed prey	protonymph	4	8	3
T.cinnarinus	oviposition	14	34	14	30						4	mixed prey	protonymph	5	11	4
T.cinnarinus	oviposition	14	34	15	28						4	mixed prey	protonymph	6	12	4
T.cinnarinus	oviposition	14	34	16	29						3	mixed prey	protonymph	7	13	3
T.cinnarinus	oviposition	14	34	17	25						4	mixed prey	protonymph	8	15	4
T.cinnarinus	oviposition	14	34	18	24						4	mixed prey	protonymph	9	17	4
T.cinnarinus	oviposition	14	34	19	25						3	mixed prey	protonymph	10	19	3
T.cinnarinus	oviposition	14	34	20	24						7	mixed prey	protonymph	11	21	7
T.cinnarinus	oviposition	14	34	21	24						3	mixed prey	protonymph	12	22	3
T.cinnarinus	oviposition	14	34	22	21						7	mixed prey	protonymph	13	23	7
T.cinnarinus	oviposition	14	34	23	14						3	mixed prey	protonymph	14	24	3
T.cinnarinus	oviposition	14	34	24	8						7	mixed prey	protonymph	15	25	7
T.cinnarinus	oviposition	14	34	25	12						5	mixed prey	protonymph	16	26	5
T.cinnarinus	oviposition	15	36	7	25	18.8333					3	mixed prey	protonymph	17	27	3
T.cinnarinus	oviposition	15	36	8	25						3	mixed prey	protonymph	18	28	3
T.cinnarinus	oviposition	15	36	9	25						4	mixed prey	protonymph	19	31	4
T.cinnarinus	oviposition	15	36	10	27						5	mixed prey	protonymph	20	32	5
T.cinnarinus	oviposition	15	36	11	30						5	mixed prey	protonymph	21	33	5
T.cinnarinus	oviposition	15	36	12	29						6	mixed prey	protonymph	22	34	6
T.cinnarinus	oviposition	15	36	13	19						4	mixed prey	protonymph	23	37	4
T.cinnarinus	oviposition	15	36	14	13						3	mixed prey	protonymph	24	40	3
T.cinnarinus	oviposition	15	36	15	5						3	mixed prey	protonymph	25	42	3
T.cinnarinus	oviposition	15	36	16	13						8	mixed prey	protonymph	26	49	8
T.cinnarinus	oviposition	15	36	17	11						5	mixed prey	protonymph	27	50	5
T.cinnarinus	oviposition	15	36	18	4						4	mixed prey	protonymph	28	53	4
T.cinnarinus	oviposition	16	37	6	15	18.0667					6	mixed prey	protonymph	29	55	6
T.cinnarinus	oviposition	16	37	7	23						6	mixed prey	protonymph	30	56	6
T.cinnarinus	oviposition	16	37	8	18						4	mixed prey	protonymph	31	57	4
T.cinnarinus	oviposition	16	37	9	20						1	mixed prey	protonymph	32	62	1
T.cinnarinus	oviposition	16	37	10	18						4	mixed prey	protonymph	33	63	4
T.cinnarinus	oviposition	16	37	11	19						4	mixed prey	protonymph	34	65	4
T.cinnarinus	oviposition	16	37	12	21						4	mixed prey	protonymph	35	66	4
T.cinnarinus	oviposition	16	37	13	25						4	mixed prey	protonymph	36	70	4
T.cinnarinus	oviposition	16	37	14	18						3	mixed prey	protonymph	37	72	3
T.cinnarinus	oviposition	16	37	15	13						5	mixed prey	protonymph	38	73	5
T.cinnarinus	oviposition	16	37	16	17						1	mixed prey	protonymph	39	74	1
T.cinnarinus	oviposition	16	37	17	10						3	mixed prey	protonymph	40	75	3
T.cinnarinus	oviposition	16	37	18	16						3	mixed prey	protonymph	41	76	3
T.cinnarinus	oviposition	16	37	19	16						6	mixed prey	protonymph	42	77	6
T.cinnarinus	oviposition	16	37	20	22						2	mixed prey	protonymph	43	78	2
T.cinnarinus	oviposition	17	38	7	21	17.4737					2	mixed prey	protonymph	44	80	2
T.cinnarinus	oviposition	17	38	8	13						9	mixed prey	deutonymph	1	3	9
T.cinnarinus	oviposition	17	38	9	19						5	mixed prey	deutonymph	2	4	5
T.cinnarinus	oviposition	17	38	10	15						7	mixed prey	deutonymph	3	6	7
T.cinnarinus	oviposition	17	38	11	23						7	mixed prey	deutonymph	4	8	7
T.cinnarinus	oviposition	17	38	12	30						6	mixed prey	deutonymph	5	11	6
T.cinnarinus	oviposition	17	38	13	24						7	mixed prey	deutonymph	6	12	7
T.cinnarinus	oviposition	17	38	14	13						6	mixed prey	deutonymph	7	13	6
T.cinnarinus	oviposition	17	38	15	13						10	mixed prey	deutonymph	8	15	10
T.cinnarinus	oviposition	17	38	16	23						5	mixed prey	deutonymph	9	17	5
T.cinnarinus	oviposition	17	38	17	18						2	mixed prey	deutonymph	10	19	2
T.cinnarinus	oviposition	17	38	18	20						7	mixed prey	deutonymph	11	21	7
T.cinnarinus	oviposition	17	38	19	19						12	mixed prey	deutonymph	12	22	12
T.cinnarinus	oviposition	17	38	20	21						7	mixed prey	deutonymph	13	23	7
T.cinnarinus	oviposition	17	38	21	19						5	mixed prey	deutonymph	14	24	5
T.cinnarinus	oviposition	17	38	22	14						8	mixed prey	deutonymph	15	25	8
T.cinnarinus	oviposition	17	38	23	9						6	mixed prey	deutonymph	16	26	6
T.cinnarinus	oviposition	17	38	24	5						6	mixed prey	deutonymph	17	27	6
T.cinnarinus	oviposition	17	38	25	13						1	mixed prey	deutonymph	18	28	1
T.cinnarinus	oviposition	18	39	6	7	17.8182					9	mixed prey	deutonymph	19	31	9
T.cinnarinus	oviposition	18	39	7	18						7	mixed prey	deutonymph	20	32	7
T.cinnarinus	oviposition	18	39	8	25						6	mixed prey	deutonymph	21	33	6
T.cinnarinus	oviposition	18	39	9	25						10	mixed prey	deutonymph	22	34	10
T.cinnarinus	oviposition	18	39	10	23						7	mixed prey	deutonymph	23	37	7
T.cinnarinus	oviposition	18	39	11	30						4	mixed prey	deutonymph	24	40	4
T.cinnarinus	oviposition	18	39	12	28						7	mixed prey	deutonymph	25	42	7
T.cinnarinus	oviposition	18	39	13	30						9	mixed prey	deutonymph	26	49	9
T.cinnarinus	oviposition	18	39	14	23						8	mixed prey	deutonymph	27	50	8
T.cinnarinus	oviposition	18	39	15	16						5	mixed prey	deutonymph	28	53	5
T.cinnarinus	oviposition	18	39	16	20						6	mixed prey	deutonymph	29	55	6
T.cinnarinus	oviposition	18	39	17	14						8	mixed prey	deutonymph	30	56	8
T.cinnarinus	oviposition	18	39	18	6						8	mixed prey	deutonymph	31	57	8
T.cinnarinus	oviposition	18	39	19	16						7	mixed prey	deutonymph	32	62	7
T.cinnarinus	oviposition	18	39	20	17						8	mixed prey	deutonymph	33	63	8
T.cinnarinus	oviposition	18	39	21	19						4	mixed prey	deutonymph	34	65	4
T.cinnarinus	oviposition	18	39	22	21						4	mixed prey	deutonymph	35	66	4
T.cinnarinus	oviposition	18	39	23	12						7	mixed prey	deutonymph	36	70	7
T.cinnarinus	oviposition	18	39	24	13						2	mixed prey	deutonymph	37	72	2
T.cinnarinus	oviposition	18	39	25	9						9	mixed prey	deutonymph	38	73	9
T.cinnarinus	oviposition	18	39	26	9						5	mixed prey	deutonymph	39	74	5
T.cinnarinus	oviposition	18	39	27	11						4	mixed prey	deutonymph	40	75	4
T.cinnarinus	oviposition	19	42	7	16	21.8148					2	mixed prey	deutonymph	41	76	2
T.cinnarinus	oviposition	19	42	8	24						6	mixed prey	deutonymph	42	77	6
T.cinnarinus	oviposition	19	42	9	24						6	mixed prey	deutonymph	43	78	6
T.cinnarinus	oviposition	19	42	10	25						9	mixed prey	deutonymph	44	80	9
T.cinnarinus	oviposition	19	42	11	28						9.5	mixed prey	pre-oviposition	1	3	9.5
T.cinnarinus	oviposition	19	42	12	30						8.5	mixed prey	pre-oviposition	2	4	8.5
T.cinnarinus	oviposition	19	42	13	30						4	mixed prey	pre-oviposition	3	6	4
T.cinnarinus	oviposition	19	42	14	29							mixed prey	pre-oviposition	4	8
T.cinnarinus	oviposition	19	42	15	21						5.4	mixed prey	pre-oviposition	5	11	5.4
T.cinnarinus	oviposition	19	42	16	22						9.66667	mixed prey	pre-oviposition	6	12	9.66667
T.cinnarinus	oviposition	19	42	17	25						9	mixed prey	pre-oviposition	7	13	9
T.cinnarinus	oviposition	19	42	18	22						5.66667	mixed prey	pre-oviposition	8	15	5.66667
T.cinnarinus	oviposition	19	42	19	23						11.5	mixed prey	pre-oviposition	9	17	11.5
T.cinnarinus	oviposition	19	42	20	24						6	mixed prey	pre-oviposition	10	19	6
T.cinnarinus	oviposition	19	42	21	25						8	mixed prey	pre-oviposition	11	21	8
T.cinnarinus	oviposition	19	42	22	23						12	mixed prey	pre-oviposition	12	22	12
T.cinnarinus	oviposition	19	42	23	22						9.33333	mixed prey	pre-oviposition	13	23	9.33333
T.cinnarinus	oviposition	19	42	24	20						8.66667	mixed prey	pre-oviposition	14	24	8.66667
T.cinnarinus	oviposition	19	42	25	17						7.33333	mixed prey	pre-oviposition	15	25	7.33333
T.cinnarinus	oviposition	19	42	26	25						11	mixed prey	pre-oviposition	16	26	11
T.cinnarinus	oviposition	19	42	27	28						8.33333	mixed prey	pre-oviposition	17	27	8.33333
T.cinnarinus	oviposition	19	42	28	25						7	mixed prey	pre-oviposition	18	28	7
T.cinnarinus	oviposition	19	42	29	19						10.3333	mixed prey	pre-oviposition	19	31	10.3333
T.cinnarinus	oviposition	19	42	30	11						6.33333	mixed prey	pre-oviposition	20	32	6.33333
T.cinnarinus	oviposition	19	42	31	11						9	mixed prey	pre-oviposition	21	33	9
T.cinnarinus	oviposition	19	42	32	10						6.33333	mixed prey	pre-oviposition	22	34	6.33333
T.cinnarinus	oviposition	19	42	33	10						12	mixed prey	pre-oviposition	23	37	12
T.cinnarinus	oviposition	20	44	6	7	12.6111					9.33333	mixed prey	pre-oviposition	24	40	9.33333
T.cinnarinus	oviposition	20	44	7	17						6.33333	mixed prey	pre-oviposition	25	42	6.33333
T.cinnarinus	oviposition	20	44	8	14						6.33333	mixed prey	pre-oviposition	26	49	6.33333
T.cinnarinus	oviposition	20	44	9	17						5	mixed prey	pre-oviposition	27	50	5
T.cinnarinus	oviposition	20	44	10	16						6	mixed prey	pre-oviposition	28	53	6
T.cinnarinus	oviposition	20	44	11	22						4.75	mixed prey	pre-oviposition	29	55	4.75
T.cinnarinus	oviposition	20	44	12	23						8.75	mixed prey	pre-oviposition	30	56	8.75
T.cinnarinus	oviposition	20	44	13	23						11	mixed prey	pre-oviposition	31	57	11
T.cinnarinus	oviposition	20	44	14	9						7.33333	mixed prey	pre-oviposition	32	62	7.33333
T.cinnarinus	oviposition	20	44	15	8						7.75	mixed prey	pre-oviposition	33	63	7.75
T.cinnarinus	oviposition	20	44	16	6						11.5	mixed prey	pre-oviposition	34	65	11.5
T.cinnarinus	oviposition	20	44	17	4						10	mixed prey	pre-oviposition	35	66	10
T.cinnarinus	oviposition	20	44	18	11						10.6667	mixed prey	pre-oviposition	36	70	10.6667
T.cinnarinus	oviposition	20	44	19	13						6.66667	mixed prey	pre-oviposition	37	72	6.66667
T.cinnarinus	oviposition	20	44	20	9						6.5	mixed prey	pre-oviposition	38	73	6.5
T.cinnarinus	oviposition	20	44	21	7						6	mixed prey	pre-oviposition	6	74	6
T.cinnarinus	oviposition	20	44	22	11						10	mixed prey	pre-oviposition	40	75	10
T.cinnarinus	oviposition	20	44	23	10						3.75	mixed prey	pre-oviposition	41	76	3.75
T.cinnarinus	oviposition	21	45	6	13	18					11	mixed prey	pre-oviposition	42	77	11
T.cinnarinus	oviposition	21	45	7	20						3.16667	mixed prey	pre-oviposition	43	78	3.16667
T.cinnarinus	oviposition	21	45	8	19						11	mixed prey	pre-oviposition	44	80	11
T.cinnarinus	oviposition	21	45	9	21						9.61111	mixed prey	oviposition	1	3	9.61111
T.cinnarinus	oviposition	21	45	10	17						8.41667	mixed prey	oviposition	2	4	8.41667
T.cinnarinus	oviposition	21	45	11	22						8.20833	mixed prey	oviposition	3	6	8.20833
T.cinnarinus	oviposition	21	45	12	21						10.2759	mixed prey	oviposition	4	8	10.2759
T.cinnarinus	oviposition	21	45	13	30						6.58333	mixed prey	oviposition	5	11	6.58333
T.cinnarinus	oviposition	21	45	14	19						5.41176	mixed prey	oviposition	6	12	5.41176
T.cinnarinus	oviposition	21	45	15	17						9.09375	mixed prey	oviposition	7	13	9.09375
T.cinnarinus	oviposition	21	45	16	22						9.56098	mixed prey	oviposition	8	15	9.56098
T.cinnarinus	oviposition	21	45	17	17						10.5	mixed prey	oviposition	9	17	10.5
T.cinnarinus	oviposition	21	45	18	9						10.7273	mixed prey	oviposition	10	19	10.7273
T.cinnarinus	oviposition	21	45	19	14						8.12	mixed prey	oviposition	11	21	8.12
T.cinnarinus	oviposition	21	45	20	14						10.1111	mixed prey	oviposition	12	22	10.1111
T.cinnarinus	oviposition	21	45	21	13						10.56	mixed prey	oviposition	13	23	10.56
T.cinnarinus	oviposition	22	46	7	19	24.2273					8.88372	mixed prey	oviposition	14	24	8.88372
T.cinnarinus	oviposition	22	46	8	25						6.96774	mixed prey	oviposition	15	25	6.96774
T.cinnarinus	oviposition	22	46	9	24						7.92857	mixed prey	oviposition	16	26	7.92857
T.cinnarinus	oviposition	22	46	10	30						9.85714	mixed prey	oviposition	17	27	9.85714
T.cinnarinus	oviposition	22	46	11	29						8.79167	mixed prey	oviposition	18	28	8.79167
T.cinnarinus	oviposition	22	46	12	26						12.0417	mixed prey	oviposition	19	31	12.0417
T.cinnarinus	oviposition	22	46	13	23						11.6486	mixed prey	oviposition	20	32	11.6486
T.cinnarinus	oviposition	22	46	14	26						10.64	mixed prey	oviposition	21	33	10.64
T.cinnarinus	oviposition	22	46	15	29						12.5	mixed prey	oviposition	22	34	12.5
T.cinnarinus	oviposition	22	46	16	24						10.3704	mixed prey	oviposition	23	37	10.3704
T.cinnarinus	oviposition	22	46	17	20						8.9375	mixed prey	oviposition	24	40	8.9375
T.cinnarinus	oviposition	22	46	18	18						10.1667	mixed prey	oviposition	25	42	10.1667
T.cinnarinus	oviposition	22	46	19	24						10.5938	mixed prey	oviposition	26	49	10.5938
T.cinnarinus	oviposition	22	46	20	25						7.23077	mixed prey	oviposition	27	50	7.23077
T.cinnarinus	oviposition	22	46	21	25						9.05882	mixed prey	oviposition	28	53	9.05882
T.cinnarinus	oviposition	22	46	22	26						9.33333	mixed prey	oviposition	29	55	9.33333
T.cinnarinus	oviposition	22	46	23	25						11.1	mixed prey	oviposition	30	56	11.1
T.cinnarinus	oviposition	22	46	24	23						9.64706	mixed prey	oviposition	31	57	9.64706
T.cinnarinus	oviposition	22	46	25	29						9.5	mixed prey	oviposition	32	62	9.5
T.cinnarinus	oviposition	22	46	26	30						8.54167	mixed prey	oviposition	33	63	8.54167
T.cinnarinus	oviposition	22	46	27	22						9.66667	mixed prey	oviposition	34	65	9.66667
T.cinnarinus	oviposition	22	46	28	11						12.2667	mixed prey	oviposition	35	66	12.2667
T.cinnarinus	oviposition	23	48	7	22	21.2727					11.5758	mixed prey	oviposition	36	70	11.5758
T.cinnarinus	oviposition	23	48	8	23						12.1667	mixed prey	oviposition	37	72	12.1667
T.cinnarinus	oviposition	23	48	9	25						11.0455	mixed prey	oviposition	38	73	11.0455
T.cinnarinus	oviposition	23	48	10	29						9.38095	mixed prey	oviposition	39	74	9.38095
T.cinnarinus	oviposition	23	48	11	29						9.53333	mixed prey	oviposition	40	75	9.53333
T.cinnarinus	oviposition	23	48	12	28						11.1667	mixed prey	oviposition	41	76	11.1667
T.cinnarinus	oviposition	23	48	13	34						10.4138	mixed prey	oviposition	42	77	10.4138
T.cinnarinus	oviposition	23	48	14	21						7.54545	mixed prey	oviposition	43	78	7.54545
T.cinnarinus	oviposition	23	48	15	22						10.9615	mixed prey	oviposition	44	80	10.9615
T.cinnarinus	oviposition	23	48	16	30						3.59459	mixed prey	post-oviposition	1	3	3.59459
T.cinnarinus	oviposition	23	48	17	22						3.5	mixed prey	post-oviposition	2	4	3.5
T.cinnarinus	oviposition	23	48	18	22						2.63158	mixed prey	post-oviposition	3	6	2.63158
T.cinnarinus	oviposition	23	48	19	23						3.33333	mixed prey	post-oviposition	4	8	3.33333
T.cinnarinus	oviposition	23	48	20	23						1	mixed prey	post-oviposition	5	11	1
T.cinnarinus	oviposition	23	48	21	13						2.95122	mixed prey	post-oviposition	6	12	2.95122
T.cinnarinus	oviposition	23	48	22	18						6.33333	mixed prey	post-oviposition	7	13	6.33333
T.cinnarinus	oviposition	23	48	23	15						2.86364	mixed prey	post-oviposition	8	15	2.86364
T.cinnarinus	oviposition	23	48	24	4						5	mixed prey	post-oviposition	9	17	5
T.cinnarinus	oviposition	23	48	25	22						3.39474	mixed prey	post-oviposition	10	19	3.39474
T.cinnarinus	oviposition	23	48	26	19						2.74074	mixed prey	post-oviposition	11	21	2.74074
T.cinnarinus	oviposition	23	48	27	16						3.42105	mixed prey	post-oviposition	12	22	3.42105
T.cinnarinus	oviposition	23	48	28	8						2.26667	mixed prey	post-oviposition	13	23	2.26667
T.cinnarinus	oviposition	24	49	6	14	21.6667					2.73077	mixed prey	post-oviposition	14	24	2.73077
T.cinnarinus	oviposition	24	49	7	20						2.65714	mixed prey	post-oviposition	15	25	2.65714
T.cinnarinus	oviposition	24	49	8	23						0	mixed prey	post-oviposition	16	26	0
T.cinnarinus	oviposition	24	49	9	25						2.91176	mixed prey	post-oviposition	17	27	2.91176
T.cinnarinus	oviposition	24	49	10	23						2.76316	mixed prey	post-oviposition	18	28	2.76316
T.cinnarinus	oviposition	24	49	11	29						2.4	mixed prey	post-oviposition	19	31	2.4
T.cinnarinus	oviposition	24	49	12	30						3.05	mixed prey	post-oviposition	20	32	3.05
T.cinnarinus	oviposition	24	49	13	31						4.04651	mixed prey	post-oviposition	21	33	4.04651
T.cinnarinus	oviposition	24	49	14	25						6	mixed prey	post-oviposition	22	34	6
T.cinnarinus	oviposition	24	49	15	21						2.48718	mixed prey	post-oviposition	23	37	2.48718
T.cinnarinus	oviposition	24	49	16	24						2	mixed prey	post-oviposition	24	40	2
T.cinnarinus	oviposition	24	49	17	25						2.6	mixed prey	post-oviposition	25	42	2.6
T.cinnarinus	oviposition	24	49	18	26						2.66667	mixed prey	post-oviposition	26	49	2.66667
T.cinnarinus	oviposition	24	49	19	24						2.57576	mixed prey	post-oviposition	27	50	2.57576
T.cinnarinus	oviposition	24	49	20	25						2	mixed prey	post-oviposition	28	53	2
T.cinnarinus	oviposition	24	49	21	17						3.19444	mixed prey	post-oviposition	29	55	3.19444
T.cinnarinus	oviposition	24	49	22	24						3.5	mixed prey	post-oviposition	30	56	3.5
T.cinnarinus	oviposition	24	49	23	23						2.24	mixed prey	post-oviposition	31	57	2.24
T.cinnarinus	oviposition	24	49	24	20						3.03333	mixed prey	post-oviposition	32	62	3.03333
T.cinnarinus	oviposition	24	49	25	24						0	mixed prey	post-oviposition	33	63	0
T.cinnarinus	oviposition	24	49	26	30						3.03333	mixed prey	post-oviposition	34	65	3.03333
T.cinnarinus	oviposition	24	49	27	24						1	mixed prey	post-oviposition	35	66	1
T.cinnarinus	oviposition	24	49	28	17						3.84848	mixed prey	post-oviposition	36	70	3.84848
T.cinnarinus	oviposition	24	49	29	13						2.64286	mixed prey	post-oviposition	37	72	2.64286
T.cinnarinus	oviposition	24	49	30	11						2.89474	mixed prey	post-oviposition	38	73	2.89474
T.cinnarinus	oviposition	24	49	31	7						2.92308	mixed prey	post-oviposition	39	74	2.92308
T.cinnarinus	oviposition	24	49	32	10						2.5	mixed prey	post-oviposition	40	75	2.5
T.cinnarinus	oviposition	25	54	7	18	18.9231					2.94118	mixed prey	post-oviposition	41	76	2.94118
T.cinnarinus	oviposition	25	54	8	14						3.77273	mixed prey	post-oviposition	42	77	3.77273
T.cinnarinus	oviposition	25	54	9	21						3.2	mixed prey	post-oviposition	43	78	3.2
T.cinnarinus	oviposition	25	54	10	28						3.37143	mixed prey	post-oviposition	44	80	3.37143
T.cinnarinus	oviposition	25	54	11	29
T.cinnarinus	oviposition	25	54	12	28
T.cinnarinus	oviposition	25	54	13	24
T.cinnarinus	oviposition	25	54	14	18
T.cinnarinus	oviposition	25	54	15	19
T.cinnarinus	oviposition	25	54	16	16
T.cinnarinus	oviposition	25	54	17	10
T.cinnarinus	oviposition	25	54	18	14
T.cinnarinus	oviposition	25	54	19	7
T.cinnarinus	oviposition	26	56	7	16	19.4815
T.cinnarinus	oviposition	26	56	8	21
T.cinnarinus	oviposition	26	56	9	24
T.cinnarinus	oviposition	26	56	10	23
T.cinnarinus	oviposition	26	56	11	30
T.cinnarinus	oviposition	26	56	12	30
T.cinnarinus	oviposition	26	56	13	22
T.cinnarinus	oviposition	26	56	14	19
T.cinnarinus	oviposition	26	56	15	14
T.cinnarinus	oviposition	26	56	16	16
T.cinnarinus	oviposition	26	56	17	9
T.cinnarinus	oviposition	26	56	18	16
T.cinnarinus	oviposition	26	56	19	16
T.cinnarinus	oviposition	26	56	20	20
T.cinnarinus	oviposition	26	56	21	16
T.cinnarinus	oviposition	26	56	22	24
T.cinnarinus	oviposition	26	56	23	20
T.cinnarinus	oviposition	26	56	24	13
T.cinnarinus	oviposition	26	56	25	20
T.cinnarinus	oviposition	26	56	26	24
T.cinnarinus	oviposition	26	56	27	24
T.cinnarinus	oviposition	26	56	28	22
T.cinnarinus	oviposition	26	56	29	17
T.cinnarinus	oviposition	26	56	30	18
T.cinnarinus	oviposition	26	56	31	17
T.cinnarinus	oviposition	26	56	32	19
T.cinnarinus	oviposition	26	56	33	16
T.cinnarinus	oviposition	27	59	7	24	21.2381
T.cinnarinus	oviposition	27	59	8	22
T.cinnarinus	oviposition	27	59	9	19
T.cinnarinus	oviposition	27	59	10	30
T.cinnarinus	oviposition	27	59	11	30
T.cinnarinus	oviposition	27	59	12	27
T.cinnarinus	oviposition	27	59	13	28
T.cinnarinus	oviposition	27	59	14	14
T.cinnarinus	oviposition	27	59	15	19
T.cinnarinus	oviposition	27	59	16	28
T.cinnarinus	oviposition	27	59	17	22
T.cinnarinus	oviposition	27	59	18	21
T.cinnarinus	oviposition	27	59	19	24
T.cinnarinus	oviposition	27	59	20	24
T.cinnarinus	oviposition	27	59	21	23
T.cinnarinus	oviposition	27	59	22	18
T.cinnarinus	oviposition	27	59	23	16
T.cinnarinus	oviposition	27	59	24	11
T.cinnarinus	oviposition	27	59	25	20
T.cinnarinus	oviposition	27	59	26	15
T.cinnarinus	oviposition	27	59	27	11
T.cinnarinus	oviposition	28	60	7	20	20.0769
T.cinnarinus	oviposition	28	60	8	16
T.cinnarinus	oviposition	28	60	9	24
T.cinnarinus	oviposition	28	60	10	23
T.cinnarinus	oviposition	28	60	11	24
T.cinnarinus	oviposition	28	60	12	21
T.cinnarinus	oviposition	28	60	13	29
T.cinnarinus	oviposition	28	60	14	9
T.cinnarinus	oviposition	28	60	15	20
T.cinnarinus	oviposition	28	60	16	24
T.cinnarinus	oviposition	28	60	17	20
T.cinnarinus	oviposition	28	60	18	22
T.cinnarinus	oviposition	28	60	19	24
T.cinnarinus	oviposition	28	60	20	25
T.cinnarinus	oviposition	28	60	21	26
T.cinnarinus	oviposition	28	60	22	24
T.cinnarinus	oviposition	28	60	23	19
T.cinnarinus	oviposition	28	60	24	15
T.cinnarinus	oviposition	28	60	25	24
T.cinnarinus	oviposition	28	60	26	23
T.cinnarinus	oviposition	28	60	27	24
T.cinnarinus	oviposition	28	60	28	20
T.cinnarinus	oviposition	28	60	29	11
T.cinnarinus	oviposition	28	60	30	15
T.cinnarinus	oviposition	28	60	31	9
T.cinnarinus	oviposition	28	60	32	11
T.cinnarinus	oviposition	29	62	7	24	20.8696
T.cinnarinus	oviposition	29	62	8	21
T.cinnarinus	oviposition	29	62	9	25
T.cinnarinus	oviposition	29	62	10	25
T.cinnarinus	oviposition	29	62	11	30
T.cinnarinus	oviposition	29	62	12	28
T.cinnarinus	oviposition	29	62	13	31
T.cinnarinus	oviposition	29	62	14	20
T.cinnarinus	oviposition	29	62	15	13
T.cinnarinus	oviposition	29	62	16	15
T.cinnarinus	oviposition	29	62	17	18
T.cinnarinus	oviposition	29	62	18	25
T.cinnarinus	oviposition	29	62	19	25
T.cinnarinus	oviposition	29	62	20	25
T.cinnarinus	oviposition	29	62	21	20
T.cinnarinus	oviposition	29	62	22	21
T.cinnarinus	oviposition	29	62	23	23
T.cinnarinus	oviposition	29	62	24	15
T.cinnarinus	oviposition	29	62	25	21
T.cinnarinus	oviposition	29	62	26	19
T.cinnarinus	oviposition	29	62	27	16
T.cinnarinus	oviposition	29	62	28	12
T.cinnarinus	oviposition	29	62	29	8
T.cinnarinus	oviposition	30	63	7	25	21.85
T.cinnarinus	oviposition	30	63	8	16
T.cinnarinus	oviposition	30	63	9	25
T.cinnarinus	oviposition	30	63	10	29
T.cinnarinus	oviposition	30	63	11	26
T.cinnarinus	oviposition	30	63	12	29
T.cinnarinus	oviposition	30	63	13	24
T.cinnarinus	oviposition	30	63	14	23
T.cinnarinus	oviposition	30	63	15	19
T.cinnarinus	oviposition	30	63	16	26
T.cinnarinus	oviposition	30	63	17	24
T.cinnarinus	oviposition	30	63	18	25
T.cinnarinus	oviposition	30	63	19	20
T.cinnarinus	oviposition	30	63	20	23
T.cinnarinus	oviposition	30	63	21	22
T.cinnarinus	oviposition	30	63	22	17
T.cinnarinus	oviposition	30	63	23	19
T.cinnarinus	oviposition	30	63	24	7
T.cinnarinus	oviposition	30	63	25	17
T.cinnarinus	oviposition	30	63	26	21
T.cinnarinus	oviposition	31	64	7	25	23.25
T.cinnarinus	oviposition	31	64	8	23
T.cinnarinus	oviposition	31	64	9	23
T.cinnarinus	oviposition	31	64	10	29
T.cinnarinus	oviposition	31	64	11	29
T.cinnarinus	oviposition	31	64	12	29
T.cinnarinus	oviposition	31	64	13	24
T.cinnarinus	oviposition	31	64	14	21
T.cinnarinus	oviposition	31	64	15	26
T.cinnarinus	oviposition	31	64	16	29
T.cinnarinus	oviposition	31	64	17	20
T.cinnarinus	oviposition	31	64	18	21
T.cinnarinus	oviposition	31	64	19	25
T.cinnarinus	oviposition	31	64	20	25
T.cinnarinus	oviposition	31	64	21	24
T.cinnarinus	oviposition	31	64	22	26
T.cinnarinus	oviposition	31	64	23	25
T.cinnarinus	oviposition	31	64	24	14
T.cinnarinus	oviposition	31	64	25	25
T.cinnarinus	oviposition	31	64	26	29
T.cinnarinus	oviposition	31	64	27	26
T.cinnarinus	oviposition	31	64	28	17
T.cinnarinus	oviposition	31	64	29	17
T.cinnarinus	oviposition	31	64	30	6
T.cinnarinus	oviposition	32	66	7	22	20.6
T.cinnarinus	oviposition	32	66	8	16
T.cinnarinus	oviposition	32	66	9	22
T.cinnarinus	oviposition	32	66	10	26
T.cinnarinus	oviposition	32	66	11	26
T.cinnarinus	oviposition	32	66	12	30
T.cinnarinus	oviposition	32	66	13	22
T.cinnarinus	oviposition	32	66	14	18
T.cinnarinus	oviposition	32	66	15	23
T.cinnarinus	oviposition	32	66	16	18
T.cinnarinus	oviposition	32	66	17	17
T.cinnarinus	oviposition	32	66	18	21
T.cinnarinus	oviposition	32	66	19	25
T.cinnarinus	oviposition	32	66	20	24
T.cinnarinus	oviposition	32	66	21	24
T.cinnarinus	oviposition	32	66	22	27
T.cinnarinus	oviposition	32	66	23	24
T.cinnarinus	oviposition	32	66	24	19
T.cinnarinus	oviposition	32	66	25	23
T.cinnarinus	oviposition	32	66	26	22
T.cinnarinus	oviposition	32	66	27	24
T.cinnarinus	oviposition	32	66	28	14
T.cinnarinus	oviposition	32	66	29	10
T.cinnarinus	oviposition	32	66	30	7
T.cinnarinus	oviposition	32	66	31	11
T.cinnarinus	oviposition	33	68	8	23	17
T.cinnarinus	oviposition	33	68	9	12
T.cinnarinus	oviposition	33	68	10	10
T.cinnarinus	oviposition	33	68	11	15
T.cinnarinus	oviposition	33	68	12	26
T.cinnarinus	oviposition	33	68	13	5
T.cinnarinus	oviposition	33	68	14	12
T.cinnarinus	oviposition	33	68	15	11
T.cinnarinus	oviposition	33	68	16	12
T.cinnarinus	oviposition	33	68	17	7
T.cinnarinus	oviposition	33	68	18	16
T.cinnarinus	oviposition	33	68	19	20
T.cinnarinus	oviposition	33	68	20	17
T.cinnarinus	oviposition	33	68	21	19
T.cinnarinus	oviposition	33	68	22	23
T.cinnarinus	oviposition	33	68	23	22
T.cinnarinus	oviposition	33	68	24	21
T.cinnarinus	oviposition	33	68	25	19
T.cinnarinus	oviposition	33	68	26	23
T.cinnarinus	oviposition	33	68	27	25
T.cinnarinus	oviposition	33	68	28	21
T.cinnarinus	oviposition	33	68	29	15
T.cinnarinus	oviposition	34	72	7	22	18.9444
T.cinnarinus	oviposition	34	72	8	24
T.cinnarinus	oviposition	34	72	9	22
T.cinnarinus	oviposition	34	72	10	26
T.cinnarinus	oviposition	34	72	11	26
T.cinnarinus	oviposition	34	72	12	23
T.cinnarinus	oviposition	34	72	13	27
T.cinnarinus	oviposition	34	72	14	14
T.cinnarinus	oviposition	34	72	15	18
T.cinnarinus	oviposition	34	72	16	17
T.cinnarinus	oviposition	34	72	17	16
T.cinnarinus	oviposition	34	72	18	12
T.cinnarinus	oviposition	34	72	19	17
T.cinnarinus	oviposition	34	72	20	18
T.cinnarinus	oviposition	34	72	21	22
T.cinnarinus	oviposition	34	72	22	15
T.cinnarinus	oviposition	34	72	23	18
T.cinnarinus	oviposition	34	72	24	4
T.cinnarinus	oviposition	35	73	6	11	18.5417
T.cinnarinus	oviposition	35	73	7	22
T.cinnarinus	oviposition	35	73	8	17
T.cinnarinus	oviposition	35	73	9	19
T.cinnarinus	oviposition	35	73	10	21
T.cinnarinus	oviposition	35	73	11	21
T.cinnarinus	oviposition	35	73	12	23
T.cinnarinus	oviposition	35	73	13	15
T.cinnarinus	oviposition	35	73	14	16
T.cinnarinus	oviposition	35	73	15	13
T.cinnarinus	oviposition	35	73	16	27
T.cinnarinus	oviposition	35	73	17	19
T.cinnarinus	oviposition	35	73	18	17
T.cinnarinus	oviposition	35	73	19	16
T.cinnarinus	oviposition	35	73	20	23
T.cinnarinus	oviposition	35	73	21	21
T.cinnarinus	oviposition	35	73	22	18
T.cinnarinus	oviposition	35	73	23	20
T.cinnarinus	oviposition	35	73	24	18
T.cinnarinus	oviposition	35	73	25	22
T.cinnarinus	oviposition	35	73	26	25
T.cinnarinus	oviposition	35	73	27	23
T.cinnarinus	oviposition	35	73	28	8
T.cinnarinus	oviposition	35	73	29	10
T.cinnarinus	oviposition	36	74	7	16	16.8696
T.cinnarinus	oviposition	36	74	8	16
T.cinnarinus	oviposition	36	74	9	16
T.cinnarinus	oviposition	36	74	10	16
T.cinnarinus	oviposition	36	74	11	16
T.cinnarinus	oviposition	36	74	12	25
T.cinnarinus	oviposition	36	74	13	24
T.cinnarinus	oviposition	36	74	14	13
T.cinnarinus	oviposition	36	74	15	12
T.cinnarinus	oviposition	36	74	16	18
T.cinnarinus	oviposition	36	74	17	18
T.cinnarinus	oviposition	36	74	18	11
T.cinnarinus	oviposition	36	74	19	19
T.cinnarinus	oviposition	36	74	20	23
T.cinnarinus	oviposition	36	74	21	20
T.cinnarinus	oviposition	36	74	22	22
T.cinnarinus	oviposition	36	74	23	18
T.cinnarinus	oviposition	36	74	24	16
T.cinnarinus	oviposition	36	74	25	20
T.cinnarinus	oviposition	36	74	26	23
T.cinnarinus	oviposition	36	74	27	7
T.cinnarinus	oviposition	36	74	28	7
T.cinnarinus	oviposition	36	74	29	12
T.cinnarinus	oviposition	37	75	7	21	15.8333
T.cinnarinus	oviposition	37	75	8	11
T.cinnarinus	oviposition	37	75	9	7
T.cinnarinus	oviposition	37	75	10	19
T.cinnarinus	oviposition	37	75	11	12
T.cinnarinus	oviposition	37	75	12	23
T.cinnarinus	oviposition	37	75	13	16
T.cinnarinus	oviposition	37	75	14	12
T.cinnarinus	oviposition	37	75	15	14
T.cinnarinus	oviposition	37	75	16	28
T.cinnarinus	oviposition	37	75	17	25
T.cinnarinus	oviposition	37	75	18	23
T.cinnarinus	oviposition	37	75	19	19
T.cinnarinus	oviposition	37	75	20	17
T.cinnarinus	oviposition	37	75	21	16
T.cinnarinus	oviposition	37	75	22	18
T.cinnarinus	oviposition	37	75	23	19
T.cinnarinus	oviposition	37	75	24	11
T.cinnarinus	oviposition	37	75	25	20
T.cinnarinus	oviposition	37	75	26	21
T.cinnarinus	oviposition	37	75	27	20
T.cinnarinus	oviposition	37	75	28	12
T.cinnarinus	oviposition	37	75	29	17
T.cinnarinus	oviposition	37	75	30	9
T.cinnarinus	oviposition	37	75	31	11
T.cinnarinus	oviposition	37	75	32	15
T.cinnarinus	oviposition	37	75	33	19
T.cinnarinus	oviposition	37	75	34	4
T.cinnarinus	oviposition	37	75	35	12
T.cinnarinus	oviposition	37	75	36	4
T.cinnarinus	oviposition	38	78	7	19	20.1667
T.cinnarinus	oviposition	38	78	8	17
T.cinnarinus	oviposition	38	78	9	21
T.cinnarinus	oviposition	38	78	10	24
T.cinnarinus	oviposition	38	78	11	27
T.cinnarinus	oviposition	38	78	12	25
T.cinnarinus	oviposition	38	78	13	24
T.cinnarinus	oviposition	38	78	14	17
T.cinnarinus	oviposition	38	78	15	17
T.cinnarinus	oviposition	38	78	16	30
T.cinnarinus	oviposition	38	78	17	25
T.cinnarinus	oviposition	38	78	18	24
T.cinnarinus	oviposition	38	78	19	23
T.cinnarinus	oviposition	38	78	20	21
T.cinnarinus	oviposition	38	78	21	20
T.cinnarinus	oviposition	38	78	22	14
T.cinnarinus	oviposition	38	78	23	8
T.cinnarinus	oviposition	38	78	24	7
T.cinnarinus	oviposition	39	89	7	21	16.6923
T.cinnarinus	oviposition	39	89	8	19
T.cinnarinus	oviposition	39	89	9	22
T.cinnarinus	oviposition	39	89	10	19
T.cinnarinus	oviposition	39	89	11	21
T.cinnarinus	oviposition	39	89	12	22
T.cinnarinus	oviposition	39	89	13	30
T.cinnarinus	oviposition	39	89	14	14
T.cinnarinus	oviposition	39	89	15	17
T.cinnarinus	oviposition	39	89	16	21
T.cinnarinus	oviposition	39	89	17	23
T.cinnarinus	oviposition	39	89	18	15
T.cinnarinus	oviposition	39	89	19	16
T.cinnarinus	oviposition	39	89	20	14
T.cinnarinus	oviposition	39	89	21	16
T.cinnarinus	oviposition	39	89	22	23
T.cinnarinus	oviposition	39	89	23	21
T.cinnarinus	oviposition	39	89	24	11
T.cinnarinus	oviposition	39	89	25	13
T.cinnarinus	oviposition	39	89	26	17
T.cinnarinus	oviposition	39	89	27	11
T.cinnarinus	oviposition	39	89	28	15
T.cinnarinus	oviposition	39	89	29	11
T.cinnarinus	oviposition	39	89	30	6
T.cinnarinus	oviposition	39	89	31	11
T.cinnarinus	oviposition	39	89	32	5
T.cinnarinus	oviposition	40	91	7	22	20.5556
T.cinnarinus	oviposition	40	91	8	23
T.cinnarinus	oviposition	40	91	9	23
T.cinnarinus	oviposition	40	91	10	24
T.cinnarinus	oviposition	40	91	11	25
T.cinnarinus	oviposition	40	91	12	22
T.cinnarinus	oviposition	40	91	13	19
T.cinnarinus	oviposition	40	91	14	14
T.cinnarinus	oviposition	40	91	15	17
T.cinnarinus	oviposition	40	91	16	16
T.cinnarinus	oviposition	40	91	17	20
T.cinnarinus	oviposition	40	91	18	16
T.cinnarinus	oviposition	40	91	19	19
T.cinnarinus	oviposition	40	91	20	25
T.cinnarinus	oviposition	40	91	21	14
T.cinnarinus	oviposition	40	91	22	22
T.cinnarinus	oviposition	40	91	23	22
T.cinnarinus	oviposition	40	91	24	20
T.cinnarinus	oviposition	40	91	25	24
T.cinnarinus	oviposition	40	91	26	25
T.cinnarinus	oviposition	40	91	27	20
T.cinnarinus	oviposition	40	91	28	26
T.cinnarinus	oviposition	40	91	29	21
T.cinnarinus	oviposition	40	91	30	15
T.cinnarinus	oviposition	40	91	31	21
T.cinnarinus	oviposition	40	91	32	20
T.cinnarinus	oviposition	40	91	33	20
T.cinnarinus	oviposition	41	92	7	24	19.4167
T.cinnarinus	oviposition	41	92	8	19
T.cinnarinus	oviposition	41	92	9	22
T.cinnarinus	oviposition	41	92	10	17
T.cinnarinus	oviposition	41	92	11	19
T.cinnarinus	oviposition	41	92	12	24
T.cinnarinus	oviposition	41	92	13	16
T.cinnarinus	oviposition	41	92	14	11
T.cinnarinus	oviposition	41	92	15	23
T.cinnarinus	oviposition	41	92	16	20
T.cinnarinus	oviposition	41	92	17	21
T.cinnarinus	oviposition	41	92	18	13
T.cinnarinus	oviposition	41	92	19	22
T.cinnarinus	oviposition	41	92	20	24
T.cinnarinus	oviposition	41	92	21	25
T.cinnarinus	oviposition	41	92	22	18
T.cinnarinus	oviposition	41	92	23	20
T.cinnarinus	oviposition	41	92	24	20
T.cinnarinus	oviposition	41	92	25	26
T.cinnarinus	oviposition	41	92	26	23
T.cinnarinus	oviposition	41	92	27	24
T.cinnarinus	oviposition	41	92	28	17
T.cinnarinus	oviposition	41	92	29	12
T.cinnarinus	oviposition	41	92	30	6
T.cinnarinus	oviposition	42	93	7	15	19.84
T.cinnarinus	oviposition	42	93	8	18
T.cinnarinus	oviposition	42	93	9	19
T.cinnarinus	oviposition	42	93	10	21
T.cinnarinus	oviposition	42	93	11	29
T.cinnarinus	oviposition	42	93	12	18
T.cinnarinus	oviposition	42	93	13	30
T.cinnarinus	oviposition	42	93	14	23
T.cinnarinus	oviposition	42	93	15	17
T.cinnarinus	oviposition	42	93	16	28
T.cinnarinus	oviposition	42	93	17	24
T.cinnarinus	oviposition	42	93	18	24
T.cinnarinus	oviposition	42	93	19	25
T.cinnarinus	oviposition	42	93	20	25
T.cinnarinus	oviposition	42	93	21	23
T.cinnarinus	oviposition	42	93	22	24
T.cinnarinus	oviposition	42	93	23	17
T.cinnarinus	oviposition	42	93	24	14
T.cinnarinus	oviposition	42	93	25	27
T.cinnarinus	oviposition	42	93	26	23
T.cinnarinus	oviposition	42	93	27	19
T.cinnarinus	oviposition	42	93	28	10
T.cinnarinus	oviposition	42	93	29	10
T.cinnarinus	oviposition	42	93	30	8
T.cinnarinus	oviposition	42	93	31	5
T.cinnarinus	oviposition	43	96	7	25	21.35
T.cinnarinus	oviposition	43	96	8	21
T.cinnarinus	oviposition	43	96	9	19
T.cinnarinus	oviposition	43	96	10	30
T.cinnarinus	oviposition	43	96	11	28
T.cinnarinus	oviposition	43	96	12	30
T.cinnarinus	oviposition	43	96	13	33
T.cinnarinus	oviposition	43	96	14	13
T.cinnarinus	oviposition	43	96	15	25
T.cinnarinus	oviposition	43	96	16	26
T.cinnarinus	oviposition	43	96	17	24
T.cinnarinus	oviposition	43	96	18	24
T.cinnarinus	oviposition	43	96	19	22
T.cinnarinus	oviposition	43	96	20	18
T.cinnarinus	oviposition	43	96	21	21
T.cinnarinus	oviposition	43	96	22	16
T.cinnarinus	oviposition	43	96	23	16
T.cinnarinus	oviposition	43	96	24	17
T.cinnarinus	oviposition	43	96	25	9
T.cinnarinus	oviposition	43	96	26	10
T.cinnarinus	post-oviposition	1	4	26	12	5.26882
T.cinnarinus	post-oviposition	1	4	27	8
T.cinnarinus	post-oviposition	1	4	28	8
T.cinnarinus	post-oviposition	1	4	29	7
T.cinnarinus	post-oviposition	1	4	30	9
T.cinnarinus	post-oviposition	1	4	31	4
T.cinnarinus	post-oviposition	1	4	32	7
T.cinnarinus	post-oviposition	1	4	33	6
T.cinnarinus	post-oviposition	1	4	34	5
T.cinnarinus	post-oviposition	1	4	35	2
T.cinnarinus	post-oviposition	1	4	36	8
T.cinnarinus	post-oviposition	1	4	37	4
T.cinnarinus	post-oviposition	1	4	38	3
T.cinnarinus	post-oviposition	1	4	39	7
T.cinnarinus	post-oviposition	1	4	40	10
T.cinnarinus	post-oviposition	1	4	41	3
T.cinnarinus	post-oviposition	1	4	42	8
T.cinnarinus	post-oviposition	1	4	43	4
T.cinnarinus	post-oviposition	1	4	44	3
T.cinnarinus	post-oviposition	1	4	45	9
T.cinnarinus	post-oviposition	1	4	46	2
T.cinnarinus	post-oviposition	1	4	47	6
T.cinnarinus	post-oviposition	1	4	48	3
T.cinnarinus	post-oviposition	1	4	49	3
T.cinnarinus	post-oviposition	1	4	50	5
T.cinnarinus	post-oviposition	1	4	51	8
T.cinnarinus	post-oviposition	1	4	52	5
T.cinnarinus	post-oviposition	1	4	53	5
T.cinnarinus	post-oviposition	1	4	54	7
T.cinnarinus	post-oviposition	1	4	55	5
T.cinnarinus	post-oviposition	1	4	56	6
T.cinnarinus	post-oviposition	1	4	57	8
T.cinnarinus	post-oviposition	1	4	58	5
T.cinnarinus	post-oviposition	1	4	59	2
T.cinnarinus	post-oviposition	1	4	60	7
T.cinnarinus	post-oviposition	1	4	61	5
T.cinnarinus	post-oviposition	1	4	62	5
T.cinnarinus	post-oviposition	1	4	63	7
T.cinnarinus	post-oviposition	1	4	64	13
T.cinnarinus	post-oviposition	1	4	65	5
T.cinnarinus	post-oviposition	1	4	66	3
T.cinnarinus	post-oviposition	1	4	67	4
T.cinnarinus	post-oviposition	1	4	68	7
T.cinnarinus	post-oviposition	1	4	69	8
T.cinnarinus	post-oviposition	1	4	70	9
T.cinnarinus	post-oviposition	1	4	71	7
T.cinnarinus	post-oviposition	1	4	72	6
T.cinnarinus	post-oviposition	1	4	73	3
T.cinnarinus	post-oviposition	1	4	74	3
T.cinnarinus	post-oviposition	1	4	75	1
T.cinnarinus	post-oviposition	1	4	76	7
T.cinnarinus	post-oviposition	1	4	77	4
T.cinnarinus	post-oviposition	1	4	78	10
T.cinnarinus	post-oviposition	1	4	79	5
T.cinnarinus	post-oviposition	1	4	80	2
T.cinnarinus	post-oviposition	1	4	81	10
T.cinnarinus	post-oviposition	1	4	82	5
T.cinnarinus	post-oviposition	1	4	83	7
T.cinnarinus	post-oviposition	1	4	84	9
T.cinnarinus	post-oviposition	1	4	85	4
T.cinnarinus	post-oviposition	1	4	86	6
T.cinnarinus	post-oviposition	1	4	87	3
T.cinnarinus	post-oviposition	1	4	88	10
T.cinnarinus	post-oviposition	1	4	89	2
T.cinnarinus	post-oviposition	1	4	90	5
T.cinnarinus	post-oviposition	1	4	91	4
T.cinnarinus	post-oviposition	1	4	92	3
T.cinnarinus	post-oviposition	1	4	93	2
T.cinnarinus	post-oviposition	1	4	94	5
T.cinnarinus	post-oviposition	1	4	95	6
T.cinnarinus	post-oviposition	1	4	96	7
T.cinnarinus	post-oviposition	1	4	97	5
T.cinnarinus	post-oviposition	1	4	98	3
T.cinnarinus	post-oviposition	1	4	99	7
T.cinnarinus	post-oviposition	1	4	100	5
T.cinnarinus	post-oviposition	1	4	101	5
T.cinnarinus	post-oviposition	1	4	102	3
T.cinnarinus	post-oviposition	1	4	103	5
T.cinnarinus	post-oviposition	1	4	104	7
T.cinnarinus	post-oviposition	1	4	105	1
T.cinnarinus	post-oviposition	1	4	106	4
T.cinnarinus	post-oviposition	1	4	107	3
T.cinnarinus	post-oviposition	1	4	108	4
T.cinnarinus	post-oviposition	1	4	109	5
T.cinnarinus	post-oviposition	1	4	110	5
T.cinnarinus	post-oviposition	1	4	111	5
T.cinnarinus	post-oviposition	1	4	112	4
T.cinnarinus	post-oviposition	1	4	113	3
T.cinnarinus	post-oviposition	1	4	114	2
T.cinnarinus	post-oviposition	1	4	115	3
T.cinnarinus	post-oviposition	1	4	116	2
T.cinnarinus	post-oviposition	1	4	117	2
T.cinnarinus	post-oviposition	1	4	118	1
T.cinnarinus	post-oviposition	2	5	34	11	4.50794
T.cinnarinus	post-oviposition	2	5	35	7
T.cinnarinus	post-oviposition	2	5	36	8
T.cinnarinus	post-oviposition	2	5	37	7
T.cinnarinus	post-oviposition	2	5	38	6
T.cinnarinus	post-oviposition	2	5	39	8
T.cinnarinus	post-oviposition	2	5	40	7
T.cinnarinus	post-oviposition	2	5	41	4
T.cinnarinus	post-oviposition	2	5	42	6
T.cinnarinus	post-oviposition	2	5	43	5
T.cinnarinus	post-oviposition	2	5	44	4
T.cinnarinus	post-oviposition	2	5	45	7
T.cinnarinus	post-oviposition	2	5	46	4
T.cinnarinus	post-oviposition	2	5	47	4
T.cinnarinus	post-oviposition	2	5	48	3
T.cinnarinus	post-oviposition	2	5	49	3
T.cinnarinus	post-oviposition	2	5	50	6
T.cinnarinus	post-oviposition	2	5	51	5
T.cinnarinus	post-oviposition	2	5	52	4
T.cinnarinus	post-oviposition	2	5	53	4
T.cinnarinus	post-oviposition	2	5	54	3
T.cinnarinus	post-oviposition	2	5	55	5
T.cinnarinus	post-oviposition	2	5	56	4
T.cinnarinus	post-oviposition	2	5	57	2
T.cinnarinus	post-oviposition	2	5	58	4
T.cinnarinus	post-oviposition	2	5	59	4
T.cinnarinus	post-oviposition	2	5	60	5
T.cinnarinus	post-oviposition	2	5	61	4
T.cinnarinus	post-oviposition	2	5	62	5
T.cinnarinus	post-oviposition	2	5	63	4
T.cinnarinus	post-oviposition	2	5	64	7
T.cinnarinus	post-oviposition	2	5	65	4
T.cinnarinus	post-oviposition	2	5	66	3
T.cinnarinus	post-oviposition	2	5	67	4
T.cinnarinus	post-oviposition	2	5	68	4
T.cinnarinus	post-oviposition	2	5	69	4
T.cinnarinus	post-oviposition	2	5	70	3
T.cinnarinus	post-oviposition	2	5	71	4
T.cinnarinus	post-oviposition	2	5	72	4
T.cinnarinus	post-oviposition	2	5	73	3
T.cinnarinus	post-oviposition	2	5	74	4
T.cinnarinus	post-oviposition	2	5	75	3
T.cinnarinus	post-oviposition	2	5	76	4
T.cinnarinus	post-oviposition	2	5	77	3
T.cinnarinus	post-oviposition	2	5	78	4
T.cinnarinus	post-oviposition	2	5	79	3
T.cinnarinus	post-oviposition	2	5	80	2
T.cinnarinus	post-oviposition	2	5	81	7
T.cinnarinus	post-oviposition	2	5	82	4
T.cinnarinus	post-oviposition	2	5	83	6
T.cinnarinus	post-oviposition	2	5	84	3
T.cinnarinus	post-oviposition	2	5	85	7
T.cinnarinus	post-oviposition	2	5	86	2
T.cinnarinus	post-oviposition	2	5	87	2
T.cinnarinus	post-oviposition	2	5	88	4
T.cinnarinus	post-oviposition	2	5	89	5
T.cinnarinus	post-oviposition	2	5	90	3
T.cinnarinus	post-oviposition	2	5	91	5
T.cinnarinus	post-oviposition	2	5	92	5
T.cinnarinus	post-oviposition	2	5	93	4
T.cinnarinus	post-oviposition	2	5	94	5
T.cinnarinus	post-oviposition	2	5	95	4
T.cinnarinus	post-oviposition	2	5	96	2
T.cinnarinus	post-oviposition	3	7	22	9	4.96774
T.cinnarinus	post-oviposition	3	7	23	8
T.cinnarinus	post-oviposition	3	7	24	6
T.cinnarinus	post-oviposition	3	7	25	10
T.cinnarinus	post-oviposition	3	7	26	5
T.cinnarinus	post-oviposition	3	7	27	15
T.cinnarinus	post-oviposition	3	7	28	9
T.cinnarinus	post-oviposition	3	7	29	6
T.cinnarinus	post-oviposition	3	7	30	5
T.cinnarinus	post-oviposition	3	7	31	6
T.cinnarinus	post-oviposition	3	7	32	4
T.cinnarinus	post-oviposition	3	7	33	7
T.cinnarinus	post-oviposition	3	7	34	5
T.cinnarinus	post-oviposition	3	7	35	5
T.cinnarinus	post-oviposition	3	7	36	7
T.cinnarinus	post-oviposition	3	7	37	8
T.cinnarinus	post-oviposition	3	7	38	6
T.cinnarinus	post-oviposition	3	7	39	9
T.cinnarinus	post-oviposition	3	7	40	8
T.cinnarinus	post-oviposition	3	7	41	2
T.cinnarinus	post-oviposition	3	7	42	7
T.cinnarinus	post-oviposition	3	7	43	6
T.cinnarinus	post-oviposition	3	7	44	5
T.cinnarinus	post-oviposition	3	7	45	9
T.cinnarinus	post-oviposition	3	7	46	6
T.cinnarinus	post-oviposition	3	7	47	4
T.cinnarinus	post-oviposition	3	7	48	3
T.cinnarinus	post-oviposition	3	7	49	3
T.cinnarinus	post-oviposition	3	7	50	10
T.cinnarinus	post-oviposition	3	7	51	7
T.cinnarinus	post-oviposition	3	7	52	5
T.cinnarinus	post-oviposition	3	7	53	4
T.cinnarinus	post-oviposition	3	7	54	2
T.cinnarinus	post-oviposition	3	7	55	5
T.cinnarinus	post-oviposition	3	7	56	3
T.cinnarinus	post-oviposition	3	7	57	1
T.cinnarinus	post-oviposition	3	7	58	3
T.cinnarinus	post-oviposition	3	7	59	5
T.cinnarinus	post-oviposition	3	7	60	2
T.cinnarinus	post-oviposition	3	7	61	2
T.cinnarinus	post-oviposition	3	7	62	5
T.cinnarinus	post-oviposition	3	7	63	0
T.cinnarinus	post-oviposition	3	7	64	10
T.cinnarinus	post-oviposition	3	7	65	3
T.cinnarinus	post-oviposition	3	7	66	5
T.cinnarinus	post-oviposition	3	7	67	6
T.cinnarinus	post-oviposition	3	7	68	4
T.cinnarinus	post-oviposition	3	7	69	4
T.cinnarinus	post-oviposition	3	7	70	3
T.cinnarinus	post-oviposition	3	7	71	3
T.cinnarinus	post-oviposition	3	7	72	4
T.cinnarinus	post-oviposition	3	7	73	2
T.cinnarinus	post-oviposition	3	7	74	7
T.cinnarinus	post-oviposition	3	7	75	2
T.cinnarinus	post-oviposition	3	7	76	7
T.cinnarinus	post-oviposition	3	7	77	5
T.cinnarinus	post-oviposition	3	7	78	8
T.cinnarinus	post-oviposition	3	7	79	3
T.cinnarinus	post-oviposition	3	7	80	5
T.cinnarinus	post-oviposition	3	7	81	9
T.cinnarinus	post-oviposition	3	7	82	5
T.cinnarinus	post-oviposition	3	7	83	8
T.cinnarinus	post-oviposition	3	7	84	6
T.cinnarinus	post-oviposition	3	7	85	9
T.cinnarinus	post-oviposition	3	7	86	3
T.cinnarinus	post-oviposition	3	7	87	1
T.cinnarinus	post-oviposition	3	7	88	3
T.cinnarinus	post-oviposition	3	7	89	8
T.cinnarinus	post-oviposition	3	7	90	5
T.cinnarinus	post-oviposition	3	7	91	5
T.cinnarinus	post-oviposition	3	7	92	4
T.cinnarinus	post-oviposition	3	7	93	4
T.cinnarinus	post-oviposition	3	7	94	5
T.cinnarinus	post-oviposition	3	7	95	3
T.cinnarinus	post-oviposition	3	7	96	1
T.cinnarinus	post-oviposition	3	7	97	7
T.cinnarinus	post-oviposition	3	7	98	2
T.cinnarinus	post-oviposition	3	7	99	3
T.cinnarinus	post-oviposition	3	7	100	5
T.cinnarinus	post-oviposition	3	7	101	3
T.cinnarinus	post-oviposition	3	7	102	6
T.cinnarinus	post-oviposition	3	7	103	1
T.cinnarinus	post-oviposition	3	7	104	10
T.cinnarinus	post-oviposition	3	7	105	1
T.cinnarinus	post-oviposition	3	7	106	7
T.cinnarinus	post-oviposition	3	7	107	5
T.cinnarinus	post-oviposition	3	7	108	1
T.cinnarinus	post-oviposition	3	7	109	2
T.cinnarinus	post-oviposition	3	7	110	1
T.cinnarinus	post-oviposition	3	7	111	5
T.cinnarinus	post-oviposition	3	7	112	3
T.cinnarinus	post-oviposition	3	7	113	2
T.cinnarinus	post-oviposition	3	7	114	1
T.cinnarinus	post-oviposition	4	8	28	6	4.0375
T.cinnarinus	post-oviposition	4	8	29	12
T.cinnarinus	post-oviposition	4	8	30	6
T.cinnarinus	post-oviposition	4	8	31	4
T.cinnarinus	post-oviposition	4	8	32	5
T.cinnarinus	post-oviposition	4	8	33	6
T.cinnarinus	post-oviposition	4	8	34	8
T.cinnarinus	post-oviposition	4	8	35	10
T.cinnarinus	post-oviposition	4	8	36	2
T.cinnarinus	post-oviposition	4	8	37	3
T.cinnarinus	post-oviposition	4	8	38	4
T.cinnarinus	post-oviposition	4	8	39	3
T.cinnarinus	post-oviposition	4	8	40	9
T.cinnarinus	post-oviposition	4	8	41	3
T.cinnarinus	post-oviposition	4	8	42	5
T.cinnarinus	post-oviposition	4	8	43	3
T.cinnarinus	post-oviposition	4	8	44	2
T.cinnarinus	post-oviposition	4	8	45	10
T.cinnarinus	post-oviposition	4	8	46	8
T.cinnarinus	post-oviposition	4	8	47	6
T.cinnarinus	post-oviposition	4	8	48	2
T.cinnarinus	post-oviposition	4	8	49	7
T.cinnarinus	post-oviposition	4	8	50	4
T.cinnarinus	post-oviposition	4	8	51	6
T.cinnarinus	post-oviposition	4	8	52	2
T.cinnarinus	post-oviposition	4	8	53	6
T.cinnarinus	post-oviposition	4	8	54	4
T.cinnarinus	post-oviposition	4	8	55	2
T.cinnarinus	post-oviposition	4	8	56	3
T.cinnarinus	post-oviposition	4	8	57	9
T.cinnarinus	post-oviposition	4	8	58	4
T.cinnarinus	post-oviposition	4	8	59	4
T.cinnarinus	post-oviposition	4	8	60	2
T.cinnarinus	post-oviposition	4	8	61	5
T.cinnarinus	post-oviposition	4	8	62	3
T.cinnarinus	post-oviposition	4	8	63	3
T.cinnarinus	post-oviposition	4	8	64	4
T.cinnarinus	post-oviposition	4	8	65	4
T.cinnarinus	post-oviposition	4	8	66	3
T.cinnarinus	post-oviposition	4	8	67	2
T.cinnarinus	post-oviposition	4	8	68	4
T.cinnarinus	post-oviposition	4	8	69	5
T.cinnarinus	post-oviposition	4	8	70	5
T.cinnarinus	post-oviposition	4	8	71	4
T.cinnarinus	post-oviposition	4	8	72	3
T.cinnarinus	post-oviposition	4	8	73	3
T.cinnarinus	post-oviposition	4	8	74	2
T.cinnarinus	post-oviposition	4	8	75	5
T.cinnarinus	post-oviposition	4	8	76	4
T.cinnarinus	post-oviposition	4	8	77	1
T.cinnarinus	post-oviposition	4	8	78	3
T.cinnarinus	post-oviposition	4	8	79	2
T.cinnarinus	post-oviposition	4	8	80	1
T.cinnarinus	post-oviposition	4	8	81	4
T.cinnarinus	post-oviposition	4	8	82	4
T.cinnarinus	post-oviposition	4	8	83	2
T.cinnarinus	post-oviposition	4	8	84	6
T.cinnarinus	post-oviposition	4	8	85	2
T.cinnarinus	post-oviposition	4	8	86	8
T.cinnarinus	post-oviposition	4	8	87	2
T.cinnarinus	post-oviposition	4	8	88	1
T.cinnarinus	post-oviposition	4	8	89	6
T.cinnarinus	post-oviposition	4	8	90	6
T.cinnarinus	post-oviposition	4	8	91	5
T.cinnarinus	post-oviposition	4	8	92	2
T.cinnarinus	post-oviposition	4	8	93	4
T.cinnarinus	post-oviposition	4	8	94	5
T.cinnarinus	post-oviposition	4	8	95	4
T.cinnarinus	post-oviposition	4	8	96	2
T.cinnarinus	post-oviposition	4	8	97	1
T.cinnarinus	post-oviposition	4	8	98	1
T.cinnarinus	post-oviposition	4	8	99	2
T.cinnarinus	post-oviposition	4	8	100	2
T.cinnarinus	post-oviposition	4	8	101	1
T.cinnarinus	post-oviposition	4	8	102	6
T.cinnarinus	post-oviposition	4	8	103	2
T.cinnarinus	post-oviposition	4	8	104	2
T.cinnarinus	post-oviposition	4	8	105	1
T.cinnarinus	post-oviposition	4	8	106	5
T.cinnarinus	post-oviposition	4	8	107	1
T.cinnarinus	post-oviposition	5	10	27	12	6.84507
T.cinnarinus	post-oviposition	5	10	28	8
T.cinnarinus	post-oviposition	5	10	29	14
T.cinnarinus	post-oviposition	5	10	30	13
T.cinnarinus	post-oviposition	5	10	31	10
T.cinnarinus	post-oviposition	5	10	32	8
T.cinnarinus	post-oviposition	5	10	33	10
T.cinnarinus	post-oviposition	5	10	34	14
T.cinnarinus	post-oviposition	5	10	35	13
T.cinnarinus	post-oviposition	5	10	36	7
T.cinnarinus	post-oviposition	5	10	37	6
T.cinnarinus	post-oviposition	5	10	38	4
T.cinnarinus	post-oviposition	5	10	39	10
T.cinnarinus	post-oviposition	5	10	40	9
T.cinnarinus	post-oviposition	5	10	41	3
T.cinnarinus	post-oviposition	5	10	42	5
T.cinnarinus	post-oviposition	5	10	43	7
T.cinnarinus	post-oviposition	5	10	44	2
T.cinnarinus	post-oviposition	5	10	45	10
T.cinnarinus	post-oviposition	5	10	46	7
T.cinnarinus	post-oviposition	5	10	47	10
T.cinnarinus	post-oviposition	5	10	48	6
T.cinnarinus	post-oviposition	5	10	49	3
T.cinnarinus	post-oviposition	5	10	50	11
T.cinnarinus	post-oviposition	5	10	51	9
T.cinnarinus	post-oviposition	5	10	52	2
T.cinnarinus	post-oviposition	5	10	53	11
T.cinnarinus	post-oviposition	5	10	54	2
T.cinnarinus	post-oviposition	5	10	55	6
T.cinnarinus	post-oviposition	5	10	56	1
T.cinnarinus	post-oviposition	5	10	57	8
T.cinnarinus	post-oviposition	5	10	58	4
T.cinnarinus	post-oviposition	5	10	59	6
T.cinnarinus	post-oviposition	5	10	60	6
T.cinnarinus	post-oviposition	5	10	61	9
T.cinnarinus	post-oviposition	5	10	62	2
T.cinnarinus	post-oviposition	5	10	63	11
T.cinnarinus	post-oviposition	5	10	64	9
T.cinnarinus	post-oviposition	5	10	65	6
T.cinnarinus	post-oviposition	5	10	66	2
T.cinnarinus	post-oviposition	5	10	67	3
T.cinnarinus	post-oviposition	5	10	68	2
T.cinnarinus	post-oviposition	5	10	69	9
T.cinnarinus	post-oviposition	5	10	70	5
T.cinnarinus	post-oviposition	5	10	71	4
T.cinnarinus	post-oviposition	5	10	72	5
T.cinnarinus	post-oviposition	5	10	73	3
T.cinnarinus	post-oviposition	5	10	74	6
T.cinnarinus	post-oviposition	5	10	75	1
T.cinnarinus	post-oviposition	5	10	76	15
T.cinnarinus	post-oviposition	5	10	77	2
T.cinnarinus	post-oviposition	5	10	78	6
T.cinnarinus	post-oviposition	5	10	79	2
T.cinnarinus	post-oviposition	5	10	80	7
T.cinnarinus	post-oviposition	5	10	81	9
T.cinnarinus	post-oviposition	5	10	82	3
T.cinnarinus	post-oviposition	5	10	83	7
T.cinnarinus	post-oviposition	5	10	84	5
T.cinnarinus	post-oviposition	5	10	85	4
T.cinnarinus	post-oviposition	5	10	86	9
T.cinnarinus	post-oviposition	5	10	87	4
T.cinnarinus	post-oviposition	5	10	88	11
T.cinnarinus	post-oviposition	5	10	89	4
T.cinnarinus	post-oviposition	5	10	90	4
T.cinnarinus	post-oviposition	5	10	91	2
T.cinnarinus	post-oviposition	5	10	92	1
T.cinnarinus	post-oviposition	5	10	93	20
T.cinnarinus	post-oviposition	5	10	94	1
T.cinnarinus	post-oviposition	5	10	95	17
T.cinnarinus	post-oviposition	5	10	96	1
T.cinnarinus	post-oviposition	5	10	97	18
T.cinnarinus	post-oviposition	6	11	26	11	4.74074
T.cinnarinus	post-oviposition	6	11	27	12
T.cinnarinus	post-oviposition	6	11	28	8
T.cinnarinus	post-oviposition	6	11	29	5
T.cinnarinus	post-oviposition	6	11	30	4
T.cinnarinus	post-oviposition	6	11	31	3
T.cinnarinus	post-oviposition	6	11	32	6
T.cinnarinus	post-oviposition	6	11	33	9
T.cinnarinus	post-oviposition	6	11	34	12
T.cinnarinus	post-oviposition	6	11	35	9
T.cinnarinus	post-oviposition	6	11	36	4
T.cinnarinus	post-oviposition	6	11	37	3
T.cinnarinus	post-oviposition	6	11	38	3
T.cinnarinus	post-oviposition	6	11	39	4
T.cinnarinus	post-oviposition	6	11	40	9
T.cinnarinus	post-oviposition	6	11	41	3
T.cinnarinus	post-oviposition	6	11	42	7
T.cinnarinus	post-oviposition	6	11	43	4
T.cinnarinus	post-oviposition	6	11	44	7
T.cinnarinus	post-oviposition	6	11	45	5
T.cinnarinus	post-oviposition	6	11	46	4
T.cinnarinus	post-oviposition	6	11	47	4
T.cinnarinus	post-oviposition	6	11	48	5
T.cinnarinus	post-oviposition	6	11	49	4
T.cinnarinus	post-oviposition	6	11	50	7
T.cinnarinus	post-oviposition	6	11	51	8
T.cinnarinus	post-oviposition	6	11	52	6
T.cinnarinus	post-oviposition	6	11	53	5
T.cinnarinus	post-oviposition	6	11	54	4
T.cinnarinus	post-oviposition	6	11	55	0
T.cinnarinus	post-oviposition	6	11	56	5
T.cinnarinus	post-oviposition	6	11	57	5
T.cinnarinus	post-oviposition	6	11	58	6
T.cinnarinus	post-oviposition	6	11	59	3
T.cinnarinus	post-oviposition	6	11	60	2
T.cinnarinus	post-oviposition	6	11	61	3
T.cinnarinus	post-oviposition	6	11	62	5
T.cinnarinus	post-oviposition	6	11	63	9
T.cinnarinus	post-oviposition	6	11	64	5
T.cinnarinus	post-oviposition	6	11	65	4
T.cinnarinus	post-oviposition	6	11	66	3
T.cinnarinus	post-oviposition	6	11	67	3
T.cinnarinus	post-oviposition	6	11	68	1
T.cinnarinus	post-oviposition	6	11	69	8
T.cinnarinus	post-oviposition	6	11	70	8
T.cinnarinus	post-oviposition	6	11	71	6
T.cinnarinus	post-oviposition	6	11	72	4
T.cinnarinus	post-oviposition	6	11	73	5
T.cinnarinus	post-oviposition	6	11	74	2
T.cinnarinus	post-oviposition	6	11	75	5
T.cinnarinus	post-oviposition	6	11	76	3
T.cinnarinus	post-oviposition	6	11	77	1
T.cinnarinus	post-oviposition	6	11	78	8
T.cinnarinus	post-oviposition	6	11	79	3
T.cinnarinus	post-oviposition	6	11	80	3
T.cinnarinus	post-oviposition	6	11	81	9
T.cinnarinus	post-oviposition	6	11	82	3
T.cinnarinus	post-oviposition	6	11	83	4
T.cinnarinus	post-oviposition	6	11	84	4
T.cinnarinus	post-oviposition	6	11	85	2
T.cinnarinus	post-oviposition	6	11	86	7
T.cinnarinus	post-oviposition	6	11	87	6
T.cinnarinus	post-oviposition	6	11	88	4
T.cinnarinus	post-oviposition	6	11	89	6
T.cinnarinus	post-oviposition	6	11	90	2
T.cinnarinus	post-oviposition	6	11	91	3
T.cinnarinus	post-oviposition	6	11	92	2
T.cinnarinus	post-oviposition	6	11	93	3
T.cinnarinus	post-oviposition	6	11	94	7
T.cinnarinus	post-oviposition	6	11	95	3
T.cinnarinus	post-oviposition	6	11	96	3
T.cinnarinus	post-oviposition	6	11	97	5
T.cinnarinus	post-oviposition	6	11	98	3
T.cinnarinus	post-oviposition	6	11	99	4
T.cinnarinus	post-oviposition	6	11	100	4
T.cinnarinus	post-oviposition	6	11	101	1
T.cinnarinus	post-oviposition	6	11	102	1
T.cinnarinus	post-oviposition	6	11	103	4
T.cinnarinus	post-oviposition	6	11	104	4
T.cinnarinus	post-oviposition	6	11	105	3
T.cinnarinus	post-oviposition	6	11	106	2
T.cinnarinus	post-oviposition	7	13	23	4	4.62105
T.cinnarinus	post-oviposition	7	13	24	8
T.cinnarinus	post-oviposition	7	13	25	14
T.cinnarinus	post-oviposition	7	13	26	14
T.cinnarinus	post-oviposition	7	13	27	10
T.cinnarinus	post-oviposition	7	13	28	6
T.cinnarinus	post-oviposition	7	13	29	10
T.cinnarinus	post-oviposition	7	13	30	10
T.cinnarinus	post-oviposition	7	13	31	3
T.cinnarinus	post-oviposition	7	13	32	1
T.cinnarinus	post-oviposition	7	13	33	8
T.cinnarinus	post-oviposition	7	13	34	5
T.cinnarinus	post-oviposition	7	13	35	3
T.cinnarinus	post-oviposition	7	13	36	4
T.cinnarinus	post-oviposition	7	13	37	5
T.cinnarinus	post-oviposition	7	13	38	8
T.cinnarinus	post-oviposition	7	13	39	5
T.cinnarinus	post-oviposition	7	13	40	5
T.cinnarinus	post-oviposition	7	13	41	2
T.cinnarinus	post-oviposition	7	13	42	5
T.cinnarinus	post-oviposition	7	13	43	3
T.cinnarinus	post-oviposition	7	13	44	2
T.cinnarinus	post-oviposition	7	13	45	6
T.cinnarinus	post-oviposition	7	13	46	2
T.cinnarinus	post-oviposition	7	13	47	6
T.cinnarinus	post-oviposition	7	13	48	9
T.cinnarinus	post-oviposition	7	13	49	7
T.cinnarinus	post-oviposition	7	13	50	4
T.cinnarinus	post-oviposition	7	13	51	6
T.cinnarinus	post-oviposition	7	13	52	5
T.cinnarinus	post-oviposition	7	13	53	9
T.cinnarinus	post-oviposition	7	13	54	3
T.cinnarinus	post-oviposition	7	13	55	0
T.cinnarinus	post-oviposition	7	13	56	3
T.cinnarinus	post-oviposition	7	13	57	5
T.cinnarinus	post-oviposition	7	13	58	3
T.cinnarinus	post-oviposition	7	13	59	2
T.cinnarinus	post-oviposition	7	13	60	6
T.cinnarinus	post-oviposition	7	13	61	1
T.cinnarinus	post-oviposition	7	13	62	6
T.cinnarinus	post-oviposition	7	13	63	6
T.cinnarinus	post-oviposition	7	13	64	8
T.cinnarinus	post-oviposition	7	13	65	3
T.cinnarinus	post-oviposition	7	13	66	4
T.cinnarinus	post-oviposition	7	13	67	2
T.cinnarinus	post-oviposition	7	13	68	3
T.cinnarinus	post-oviposition	7	13	69	4
T.cinnarinus	post-oviposition	7	13	70	3
T.cinnarinus	post-oviposition	7	13	71	4
T.cinnarinus	post-oviposition	7	13	72	5
T.cinnarinus	post-oviposition	7	13	73	3
T.cinnarinus	post-oviposition	7	13	74	2
T.cinnarinus	post-oviposition	7	13	75	2
T.cinnarinus	post-oviposition	7	13	76	6
T.cinnarinus	post-oviposition	7	13	77	2
T.cinnarinus	post-oviposition	7	13	78	5
T.cinnarinus	post-oviposition	7	13	79	8
T.cinnarinus	post-oviposition	7	13	80	2
T.cinnarinus	post-oviposition	7	13	81	7
T.cinnarinus	post-oviposition	7	13	82	3
T.cinnarinus	post-oviposition	7	13	83	6
T.cinnarinus	post-oviposition	7	13	84	7
T.cinnarinus	post-oviposition	7	13	85	1
T.cinnarinus	post-oviposition	7	13	86	6
T.cinnarinus	post-oviposition	7	13	87	3
T.cinnarinus	post-oviposition	7	13	88	7
T.cinnarinus	post-oviposition	7	13	89	1
T.cinnarinus	post-oviposition	7	13	90	3
T.cinnarinus	post-oviposition	7	13	91	3
T.cinnarinus	post-oviposition	7	13	92	1
T.cinnarinus	post-oviposition	7	13	93	5
T.cinnarinus	post-oviposition	7	13	94	0
T.cinnarinus	post-oviposition	7	13	95	14
T.cinnarinus	post-oviposition	7	13	96	6
T.cinnarinus	post-oviposition	7	13	97	9
T.cinnarinus	post-oviposition	7	13	98	2
T.cinnarinus	post-oviposition	7	13	99	3
T.cinnarinus	post-oviposition	7	13	100	1
T.cinnarinus	post-oviposition	7	13	101	7
T.cinnarinus	post-oviposition	7	13	102	1
T.cinnarinus	post-oviposition	7	13	103	4
T.cinnarinus	post-oviposition	7	13	104	6
T.cinnarinus	post-oviposition	7	13	105	2
T.cinnarinus	post-oviposition	7	13	106	7
T.cinnarinus	post-oviposition	7	13	107	4
T.cinnarinus	post-oviposition	7	13	108	3
T.cinnarinus	post-oviposition	7	13	109	1
T.cinnarinus	post-oviposition	7	13	110	5
T.cinnarinus	post-oviposition	7	13	111	2
T.cinnarinus	post-oviposition	7	13	112	2
T.cinnarinus	post-oviposition	7	13	113	5
T.cinnarinus	post-oviposition	7	13	114	4
T.cinnarinus	post-oviposition	7	13	115	2
T.cinnarinus	post-oviposition	7	13	116	4
T.cinnarinus	post-oviposition	7	13	117	2
T.cinnarinus	post-oviposition	8	15	24	6	4.90698
T.cinnarinus	post-oviposition	8	15	25	17
T.cinnarinus	post-oviposition	8	15	26	15
T.cinnarinus	post-oviposition	8	15	27	14
T.cinnarinus	post-oviposition	8	15	28	8
T.cinnarinus	post-oviposition	8	15	29	8
T.cinnarinus	post-oviposition	8	15	30	7
T.cinnarinus	post-oviposition	8	15	31	5
T.cinnarinus	post-oviposition	8	15	32	6
T.cinnarinus	post-oviposition	8	15	33	7
T.cinnarinus	post-oviposition	8	15	34	11
T.cinnarinus	post-oviposition	8	15	35	4
T.cinnarinus	post-oviposition	8	15	36	8
T.cinnarinus	post-oviposition	8	15	37	6
T.cinnarinus	post-oviposition	8	15	38	11
T.cinnarinus	post-oviposition	8	15	39	6
T.cinnarinus	post-oviposition	8	15	40	8
T.cinnarinus	post-oviposition	8	15	41	3
T.cinnarinus	post-oviposition	8	15	42	5
T.cinnarinus	post-oviposition	8	15	43	4
T.cinnarinus	post-oviposition	8	15	44	1
T.cinnarinus	post-oviposition	8	15	45	5
T.cinnarinus	post-oviposition	8	15	46	5
T.cinnarinus	post-oviposition	8	15	47	7
T.cinnarinus	post-oviposition	8	15	48	3
T.cinnarinus	post-oviposition	8	15	49	5
T.cinnarinus	post-oviposition	8	15	50	4
T.cinnarinus	post-oviposition	8	15	51	4
T.cinnarinus	post-oviposition	8	15	52	7
T.cinnarinus	post-oviposition	8	15	53	1
T.cinnarinus	post-oviposition	8	15	54	7
T.cinnarinus	post-oviposition	8	15	55	2
T.cinnarinus	post-oviposition	8	15	56	3
T.cinnarinus	post-oviposition	8	15	57	5
T.cinnarinus	post-oviposition	8	15	58	6
T.cinnarinus	post-oviposition	8	15	59	0
T.cinnarinus	post-oviposition	8	15	60	3
T.cinnarinus	post-oviposition	8	15	61	6
T.cinnarinus	post-oviposition	8	15	62	3
T.cinnarinus	post-oviposition	8	15	63	8
T.cinnarinus	post-oviposition	8	15	64	8
T.cinnarinus	post-oviposition	8	15	65	6
T.cinnarinus	post-oviposition	8	15	66	4
T.cinnarinus	post-oviposition	8	15	67	5
T.cinnarinus	post-oviposition	8	15	68	7
T.cinnarinus	post-oviposition	8	15	69	6
T.cinnarinus	post-oviposition	8	15	70	4
T.cinnarinus	post-oviposition	8	15	71	4
T.cinnarinus	post-oviposition	8	15	72	3
T.cinnarinus	post-oviposition	8	15	73	5
T.cinnarinus	post-oviposition	8	15	74	3
T.cinnarinus	post-oviposition	8	15	75	2
T.cinnarinus	post-oviposition	8	15	76	4
T.cinnarinus	post-oviposition	8	15	77	2
T.cinnarinus	post-oviposition	8	15	78	5
T.cinnarinus	post-oviposition	8	15	79	5
T.cinnarinus	post-oviposition	8	15	80	5
T.cinnarinus	post-oviposition	8	15	81	4
T.cinnarinus	post-oviposition	8	15	82	2
T.cinnarinus	post-oviposition	8	15	83	1
T.cinnarinus	post-oviposition	8	15	84	5
T.cinnarinus	post-oviposition	8	15	85	2
T.cinnarinus	post-oviposition	8	15	86	4
T.cinnarinus	post-oviposition	8	15	87	3
T.cinnarinus	post-oviposition	8	15	88	0
T.cinnarinus	post-oviposition	8	15	89	1
T.cinnarinus	post-oviposition	8	15	90	1
T.cinnarinus	post-oviposition	8	15	91	4
T.cinnarinus	post-oviposition	8	15	92	1
T.cinnarinus	post-oviposition	8	15	93	6
T.cinnarinus	post-oviposition	8	15	94	0
T.cinnarinus	post-oviposition	8	15	95	6
T.cinnarinus	post-oviposition	8	15	96	4
T.cinnarinus	post-oviposition	8	15	97	2
T.cinnarinus	post-oviposition	8	15	98	4
T.cinnarinus	post-oviposition	8	15	99	7
T.cinnarinus	post-oviposition	8	15	100	2
T.cinnarinus	post-oviposition	8	15	101	2
T.cinnarinus	post-oviposition	8	15	102	4
T.cinnarinus	post-oviposition	8	15	103	8
T.cinnarinus	post-oviposition	8	15	104	5
T.cinnarinus	post-oviposition	8	15	105	0
T.cinnarinus	post-oviposition	8	15	106	8
T.cinnarinus	post-oviposition	8	15	107	6
T.cinnarinus	post-oviposition	8	15	108	5
T.cinnarinus	post-oviposition	8	15	109	3
T.cinnarinus	post-oviposition	9	16	14	10	5.02062
T.cinnarinus	post-oviposition	9	16	15	5
T.cinnarinus	post-oviposition	9	16	16	12
T.cinnarinus	post-oviposition	9	16	17	15
T.cinnarinus	post-oviposition	9	16	18	7
T.cinnarinus	post-oviposition	9	16	19	8
T.cinnarinus	post-oviposition	9	16	20	7
T.cinnarinus	post-oviposition	9	16	21	13
T.cinnarinus	post-oviposition	9	16	22	12
T.cinnarinus	post-oviposition	9	16	23	6
T.cinnarinus	post-oviposition	9	16	24	6
T.cinnarinus	post-oviposition	9	16	25	10
T.cinnarinus	post-oviposition	9	16	26	17
T.cinnarinus	post-oviposition	9	16	27	11
T.cinnarinus	post-oviposition	9	16	28	8
T.cinnarinus	post-oviposition	9	16	29	10
T.cinnarinus	post-oviposition	9	16	30	14
T.cinnarinus	post-oviposition	9	16	31	13
T.cinnarinus	post-oviposition	9	16	32	9
T.cinnarinus	post-oviposition	9	16	33	4
T.cinnarinus	post-oviposition	9	16	34	12
T.cinnarinus	post-oviposition	9	16	35	13
T.cinnarinus	post-oviposition	9	16	36	6
T.cinnarinus	post-oviposition	9	16	37	7
T.cinnarinus	post-oviposition	9	16	38	10
T.cinnarinus	post-oviposition	9	16	39	6
T.cinnarinus	post-oviposition	9	16	40	7
T.cinnarinus	post-oviposition	9	16	41	4
T.cinnarinus	post-oviposition	9	16	42	7
T.cinnarinus	post-oviposition	9	16	43	7
T.cinnarinus	post-oviposition	9	16	44	3
T.cinnarinus	post-oviposition	9	16	45	5
T.cinnarinus	post-oviposition	9	16	46	2
T.cinnarinus	post-oviposition	9	16	47	6
T.cinnarinus	post-oviposition	9	16	48	8
T.cinnarinus	post-oviposition	9	16	49	5
T.cinnarinus	post-oviposition	9	16	50	10
T.cinnarinus	post-oviposition	9	16	51	6
T.cinnarinus	post-oviposition	9	16	52	6
T.cinnarinus	post-oviposition	9	16	53	2
T.cinnarinus	post-oviposition	9	16	54	0
T.cinnarinus	post-oviposition	9	16	55	4
T.cinnarinus	post-oviposition	9	16	56	2
T.cinnarinus	post-oviposition	9	16	57	4
T.cinnarinus	post-oviposition	9	16	58	4
T.cinnarinus	post-oviposition	9	16	59	0
T.cinnarinus	post-oviposition	9	16	60	3
T.cinnarinus	post-oviposition	9	16	61	3
T.cinnarinus	post-oviposition	9	16	62	6
T.cinnarinus	post-oviposition	9	16	63	7
T.cinnarinus	post-oviposition	9	16	64	4
T.cinnarinus	post-oviposition	9	16	65	4
T.cinnarinus	post-oviposition	9	16	66	5
T.cinnarinus	post-oviposition	9	16	67	4
T.cinnarinus	post-oviposition	9	16	68	2
T.cinnarinus	post-oviposition	9	16	69	4
T.cinnarinus	post-oviposition	9	16	70	4
T.cinnarinus	post-oviposition	9	16	71	3
T.cinnarinus	post-oviposition	9	16	72	2
T.cinnarinus	post-oviposition	9	16	73	4
T.cinnarinus	post-oviposition	9	16	74	1
T.cinnarinus	post-oviposition	9	16	75	2
T.cinnarinus	post-oviposition	9	16	76	2
T.cinnarinus	post-oviposition	9	16	77	2
T.cinnarinus	post-oviposition	9	16	78	5
T.cinnarinus	post-oviposition	9	16	79	2
T.cinnarinus	post-oviposition	9	16	80	4
T.cinnarinus	post-oviposition	9	16	81	4
T.cinnarinus	post-oviposition	9	16	82	2
T.cinnarinus	post-oviposition	9	16	83	4
T.cinnarinus	post-oviposition	9	16	84	3
T.cinnarinus	post-oviposition	9	16	85	2
T.cinnarinus	post-oviposition	9	16	86	2
T.cinnarinus	post-oviposition	9	16	87	2
T.cinnarinus	post-oviposition	9	16	88	4
T.cinnarinus	post-oviposition	9	16	89	3
T.cinnarinus	post-oviposition	9	16	90	2
T.cinnarinus	post-oviposition	9	16	91	5
T.cinnarinus	post-oviposition	9	16	92	4
T.cinnarinus	post-oviposition	9	16	93	1
T.cinnarinus	post-oviposition	9	16	94	3
T.cinnarinus	post-oviposition	9	16	95	3
T.cinnarinus	post-oviposition	9	16	96	1
T.cinnarinus	post-oviposition	9	16	97	3
T.cinnarinus	post-oviposition	9	16	98	2
T.cinnarinus	post-oviposition	9	16	99	2
T.cinnarinus	post-oviposition	9	16	100	3
T.cinnarinus	post-oviposition	9	16	101	3
T.cinnarinus	post-oviposition	9	16	102	1
T.cinnarinus	post-oviposition	9	16	103	3
T.cinnarinus	post-oviposition	9	16	104	2
T.cinnarinus	post-oviposition	9	16	105	0
T.cinnarinus	post-oviposition	9	16	106	1
T.cinnarinus	post-oviposition	9	16	107	1
T.cinnarinus	post-oviposition	9	16	108	3
T.cinnarinus	post-oviposition	9	16	109	1
T.cinnarinus	post-oviposition	9	16	110	1
T.cinnarinus	post-oviposition	10	17	33	5	5.06849
T.cinnarinus	post-oviposition	10	17	34	9
T.cinnarinus	post-oviposition	10	17	35	6
T.cinnarinus	post-oviposition	10	17	36	4
T.cinnarinus	post-oviposition	10	17	37	5
T.cinnarinus	post-oviposition	10	17	38	9
T.cinnarinus	post-oviposition	10	17	39	13
T.cinnarinus	post-oviposition	10	17	40	6
T.cinnarinus	post-oviposition	10	17	41	8
T.cinnarinus	post-oviposition	10	17	42	5
T.cinnarinus	post-oviposition	10	17	43	6
T.cinnarinus	post-oviposition	10	17	44	4
T.cinnarinus	post-oviposition	10	17	45	4
T.cinnarinus	post-oviposition	10	17	46	2
T.cinnarinus	post-oviposition	10	17	47	5
T.cinnarinus	post-oviposition	10	17	48	4
T.cinnarinus	post-oviposition	10	17	49	1
T.cinnarinus	post-oviposition	10	17	50	9
T.cinnarinus	post-oviposition	10	17	51	7
T.cinnarinus	post-oviposition	10	17	52	7
T.cinnarinus	post-oviposition	10	17	53	3
T.cinnarinus	post-oviposition	10	17	54	4
T.cinnarinus	post-oviposition	10	17	55	2
T.cinnarinus	post-oviposition	10	17	56	7
T.cinnarinus	post-oviposition	10	17	57	8
T.cinnarinus	post-oviposition	10	17	58	5
T.cinnarinus	post-oviposition	10	17	59	4
T.cinnarinus	post-oviposition	10	17	60	4
T.cinnarinus	post-oviposition	10	17	61	4
T.cinnarinus	post-oviposition	10	17	62	6
T.cinnarinus	post-oviposition	10	17	63	9
T.cinnarinus	post-oviposition	10	17	64	8
T.cinnarinus	post-oviposition	10	17	65	8
T.cinnarinus	post-oviposition	10	17	66	4
T.cinnarinus	post-oviposition	10	17	67	5
T.cinnarinus	post-oviposition	10	17	68	5
T.cinnarinus	post-oviposition	10	17	69	4
T.cinnarinus	post-oviposition	10	17	70	3
T.cinnarinus	post-oviposition	10	17	71	2
T.cinnarinus	post-oviposition	10	17	72	4
T.cinnarinus	post-oviposition	10	17	73	3
T.cinnarinus	post-oviposition	10	17	74	8
T.cinnarinus	post-oviposition	10	17	75	2
T.cinnarinus	post-oviposition	10	17	76	6
T.cinnarinus	post-oviposition	10	17	77	3
T.cinnarinus	post-oviposition	10	17	78	11
T.cinnarinus	post-oviposition	10	17	79	4
T.cinnarinus	post-oviposition	10	17	80	3
T.cinnarinus	post-oviposition	10	17	81	6
T.cinnarinus	post-oviposition	10	17	82	5
T.cinnarinus	post-oviposition	10	17	83	2
T.cinnarinus	post-oviposition	10	17	84	6
T.cinnarinus	post-oviposition	10	17	85	4
T.cinnarinus	post-oviposition	10	17	86	8
T.cinnarinus	post-oviposition	10	17	87	1
T.cinnarinus	post-oviposition	10	17	88	1
T.cinnarinus	post-oviposition	10	17	89	9
T.cinnarinus	post-oviposition	10	17	90	7
T.cinnarinus	post-oviposition	10	17	91	2
T.cinnarinus	post-oviposition	10	17	92	4
T.cinnarinus	post-oviposition	10	17	93	4
T.cinnarinus	post-oviposition	10	17	94	1
T.cinnarinus	post-oviposition	10	17	95	7
T.cinnarinus	post-oviposition	10	17	96	5
T.cinnarinus	post-oviposition	10	17	97	6
T.cinnarinus	post-oviposition	10	17	98	2
T.cinnarinus	post-oviposition	10	17	99	4
T.cinnarinus	post-oviposition	10	17	100	3
T.cinnarinus	post-oviposition	10	17	101	5
T.cinnarinus	post-oviposition	10	17	102	8
T.cinnarinus	post-oviposition	10	17	103	7
T.cinnarinus	post-oviposition	10	17	104	5
T.cinnarinus	post-oviposition	10	17	105	0
T.cinnarinus	post-oviposition	11	20	32	9	4.875
T.cinnarinus	post-oviposition	11	20	33	7
T.cinnarinus	post-oviposition	11	20	34	15
T.cinnarinus	post-oviposition	11	20	35	13
T.cinnarinus	post-oviposition	11	20	36	3
T.cinnarinus	post-oviposition	11	20	37	6
T.cinnarinus	post-oviposition	11	20	38	10
T.cinnarinus	post-oviposition	11	20	39	9
T.cinnarinus	post-oviposition	11	20	40	3
T.cinnarinus	post-oviposition	11	20	41	7
T.cinnarinus	post-oviposition	11	20	42	7
T.cinnarinus	post-oviposition	11	20	43	6
T.cinnarinus	post-oviposition	11	20	44	1
T.cinnarinus	post-oviposition	11	20	45	9
T.cinnarinus	post-oviposition	11	20	46	4
T.cinnarinus	post-oviposition	11	20	47	11
T.cinnarinus	post-oviposition	11	20	48	3
T.cinnarinus	post-oviposition	11	20	49	5
T.cinnarinus	post-oviposition	11	20	50	7
T.cinnarinus	post-oviposition	11	20	51	6
T.cinnarinus	post-oviposition	11	20	52	7
T.cinnarinus	post-oviposition	11	20	53	7
T.cinnarinus	post-oviposition	11	20	54	2
T.cinnarinus	post-oviposition	11	20	55	4
T.cinnarinus	post-oviposition	11	20	56	7
T.cinnarinus	post-oviposition	11	20	57	4
T.cinnarinus	post-oviposition	11	20	58	3
T.cinnarinus	post-oviposition	11	20	59	1
T.cinnarinus	post-oviposition	11	20	60	3
T.cinnarinus	post-oviposition	11	20	61	2
T.cinnarinus	post-oviposition	11	20	62	7
T.cinnarinus	post-oviposition	11	20	63	5
T.cinnarinus	post-oviposition	11	20	64	8
T.cinnarinus	post-oviposition	11	20	65	3
T.cinnarinus	post-oviposition	11	20	66	4
T.cinnarinus	post-oviposition	11	20	67	4
T.cinnarinus	post-oviposition	11	20	68	4
T.cinnarinus	post-oviposition	11	20	69	5
T.cinnarinus	post-oviposition	11	20	70	6
T.cinnarinus	post-oviposition	11	20	71	2
T.cinnarinus	post-oviposition	11	20	72	4
T.cinnarinus	post-oviposition	11	20	73	2
T.cinnarinus	post-oviposition	11	20	74	6
T.cinnarinus	post-oviposition	11	20	75	4
T.cinnarinus	post-oviposition	11	20	76	7
T.cinnarinus	post-oviposition	11	20	77	4
T.cinnarinus	post-oviposition	11	20	78	7
T.cinnarinus	post-oviposition	11	20	79	4
T.cinnarinus	post-oviposition	11	20	80	2
T.cinnarinus	post-oviposition	11	20	81	3
T.cinnarinus	post-oviposition	11	20	82	4
T.cinnarinus	post-oviposition	11	20	83	5
T.cinnarinus	post-oviposition	11	20	84	3
T.cinnarinus	post-oviposition	11	20	85	4
T.cinnarinus	post-oviposition	11	20	86	2
T.cinnarinus	post-oviposition	11	20	87	6
T.cinnarinus	post-oviposition	11	20	88	1
[truncated: 5,157 more rows]
