# Supplementary material for: Prey Preference and Life Table of Amblyseius orientalis on Bemisia tabaci and Tetranychus cinnabarinus
Source: PLoS One. 2015 Oct 5;10(10):e0138820. doi: 10.1371/journal.pone.0138820 (PMC4593607; doi:10.1371/journal.pone.0138820)
Supplement: S8 Dataset — (XLSX) [file pone.0138820.s008.xlsx]

## Sheet: Sheet1
B. tabaci egg				T. cinnabarinus protonymph			mixed prey
age	Daily fecundity	daily consumption		age	Daily fecundity	daily consumption	age	Daily fecundity	daily consumption of T.cinnabarinus	daily consumption of B.tabaci	daily consumption of total
1	0	0		1	0	0	1	0	0	0	0
2	0	0		2	0	0.255814	2	0	0	0	0
3	0	0		3	0	3.4186	3	0	0.772727	1.09091	1.86364
4	0	1.3125		4	0	7	4	0	1.36364	3.43182	4.79545
5	0	6.09375		5	0	9.34884	5	0	2.04545	5.11364	7.15909
6	0	4.84375		6	0.0930233	13.3488	6	0	1.97727	3.31818	5.29545
7	0	7.90625		7	2.06977	20.7674	7	0.0681818	3.52273	6.40909	9.93182
8	0	6.8125		8	2.74419	20.2093	8	0.613636	4	5.25	9.25
9	0	8.5		9	2.46512	21.3721	9	1	4.34091	6.5	10.8409
10	0.15625	8.125		10	2.48837	23.4419	10	1.34091	4.40909	4.75	9.15909
11	0.28125	8.875		11	3.16279	24.8372	11	0.909091	5.09091	5.81818	10.9091
12	0.5625	8.09375		12	2.53488	25.5349	12	1.43182	4.68182	5.88636	10.5682
13	0.3125	3.9375		13	2.48837	23.4884	13	1.40909	4.09091	7.02273	11.1136
14	0.1875	7.09375		14	1.93023	18.2791	14	1.56818	5.04545	6.38636	11.4318
15	0.09375	6.40625		15	1.86047	17.5814	15	1.56818	5.27273	6.88636	12.1591
16	0.09375	4.73333		16	1.60465	21.7674	16	1.68182	5.52273	7.09091	12.6136
17	0	7.28571		17	1.5814	18.1395	17	1.34091	4.36364	5.52273	9.88636
18	0	5.5		18	1.67442	17.4419	18	1.72727	4.93182	8.59091	13.5227
19	0	5.71429		19	1.53488	19.1628	19	1.36364	3.63636	5.70455	9.34091
20	0	4.7037		20	1.55814	19.2791	20	1.34091	4.68182	6.70455	11.3864
21	0	4.92593		21	1.39535	18.3953	21	1.43182	4.70455	6.93182	11.6364
22	0	4.76		22	1.69767	17.814	22	1.70455	3.79545	5.54545	9.34091
23	0	4		23	1.23256	15.5581	23	1.31818	2.90909	6.36364	9.27273
24	0	3.16667		24	1	11.1395	24	0.813953	1.93023	4.02326	5.95349
25	0	3.47368		25	1.06977	17.2791	25	0.682927	1.70732	2.21951	3.92683
26	0	3.38889		26	0.906977	18.4651	26	1.12195	2.7561	5.85366	8.60976
27	0	3.5		27	0.604651	15.4651	27	1.425	3.95	6.5	10.45
28	0	3.85714		28	0.511628	10.3721	28	1.375	2.875	5.6	8.475
29	0	3.23077		29	0.418605	10.3023	29	1.225	3.1	4.725	7.825
30	0	3.33333		30	0.27907	8.53488	30	1.35	4.05	6.575	10.625
31	0	2.6		31	0.190476	9.69048	31	1.175	3.95	6.025	9.975
32	0	2.25		32	0.219512	8.02439	32	0.6	1.525	3.15	4.675
33	0	2.42857		33	0.146341	8.65854	33	0.675	2.075	4.625	6.7
34	0	2.57143		34	0.0243902	9.17073	34	0.7	2.25	4.125	6.375
35	0	2.5		35	0	7.95122	35	0.525	1.775	3.05	4.825
36	0	2.25		36	0.0243902	6.39024	36	0.525	2.475	4.575	7.05
37	0	2		37	0	5.90244	37	0.425	1.45	2.875	4.325
38	0	1.5		38	0	9.73171	38	0.333333	2.10256	3.07692	5.17949
39	0	2		39	0	6.65854	39	0.435897	1.41026	3.38462	4.79487
40	0	0		40	0	8.12195	40	0.307692	3.05128	4.15385	7.20513
				41	0	4.53659	41	0.157895	2.21053	2.47368	4.68421
				42	0	6	42	0.0833333	2.22222	3.30556	5.52778
				43	0	4.97561	43	0.117647	2.08824	2.70588	4.79412
				44	0	3.14634	44	0.121212	1.54545	2.60606	4.15152
				45	0	5.63415	45	0.0606061	1.51515	1.75758	3.27273
				46	0	4.07317	46	0.0606061	1.24242	1.36364	2.60606
				47	0	5.92683	47	0.030303	1.09091	1.21212	2.30303
				48	0	5.09756	48	0	0.774194	0.83871	1.6129
				49	0	4.19512	49	0	1.23333	1.8	3.03333
				50	0	6.92683	50	0	1.23333	1.76667	3
				51	0	5.43902	51	0	1.03333	1.63333	2.66667
				52	0	4.82927	52	0	1.41379	2.41379	3.82759
				53	0	5.26829	53	0	1.72414	1.51724	3.24138
				54	0	3.4878	54	0	1.62069	1.96552	3.58621
				55	0	3.09756	55	0	1.17241	1.86207	3.03448
				56	0	3.92683	56	0	1.37931	1.55172	2.93103
				57	0	5.92683	57	0	1.44828	1.62069	3.06897
				58	0	4.63415	58	0	1.24138	1.41379	2.65517
				59	0	3.5	59	0	1.57692	1.61538	3.19231
				60	0	4.15	60	0	1.11538	1.65385	2.76923
				61	0	4.675	61	0	1.32	1.28	2.6
				62	0	5.28205	62	0	1.52174	2.08696	3.6087
				63	0	7.23077	63	0	1.21739	1.82609	3.04348
				64	0	6.97436	64	0	1.14286	1.47619	2.61905
				65	0	4.92308	65	0	1.42105	1.47368	2.89474
				66	0	4.30769	66	0	1.94118	1.41176	3.35294
				67	0	4.02564	67	0	1.33333	2	3.33333
				68	0	4.07692	68	0	0.866667	1.4	2.26667
				69	0	5.82051	69	0	1.28571	1.28571	2.57143
				70	0	5.82051	70	0	1.07692	1.76923	2.84615
				71	0	4.89744	71	0	1.3	1.4	2.7
				72	0	4.64103	72	0	1.1	1.4	2.5
				73	0	4.4359	73	0	1.75	1.625	3.375
				74	0	4.05128	74	0	1	2.2	3.2
				75	0	2.71795	75	0	1.2	1.6	2.8
				76	0	6.17949	76	0	0.8	1.4	2.2
				77	0	2.34211	77	0	0.5	1.25	1.75
				78	0	6.07895	78	0	1.5	2	3.5
				79	0	3.47368	79	0	0.5	0.5	1
				80	0	3.47368	80	0	1	1	2
				81	0	7.05263	81	0	0	0	0
				82	0	3.42105	82
				83	0	5.10526
				84	0	5.16216
				85	0	3.94595
				86	0	5.02703
				87	0	2.86111
				88	0	4.17143
				89	0	3.64706
				90	0	5.05882
				91	0	3.5
				92	0	3.36364
				93	0	5.25806
				94	0	2.37931
				95	0	7.75862
				96	0	2.85714
				97	0	5.84615
				98	0	2.92308
				99	0	4
				100	0	3.26923
				101	0	3.57692
				102	0	3.42308
				103	0	3.3913
				104	0	5.47826
				105	0	1.5
				106	0	4.5
				107	0	3.9
				108	0	3.9
				109	0	4.88889
				110	0	5.25
				111	0	5.33333
				112	0	2.66667
				113	0	3
				114	0	2.8
				115	0	3.25
				116	0	5.5
				117	0	4
				118	0	0
