# Supplementary material for: Prey Preference and Life Table of Amblyseius orientalis on Bemisia tabaci and Tetranychus cinnabarinus
Source: PLoS One. 2015 Oct 5;10(10):e0138820. doi: 10.1371/journal.pone.0138820 (PMC4593607; doi:10.1371/journal.pone.0138820)
Supplement: S9 Dataset — (XLSX) [file pone.0138820.s009.xlsx]

## Sheet: Sheet1
T. cinnabarinus protonymph		T	Ro	rm	λ	t
	1	13.562	21.6739	0.226818	1.2546	3.05597	1
	2	13.5274	22.913	0.231508	1.2605	2.99406	1
	3	13.8171	25.1087	0.233277	1.26273	2.97135	1
	4	13.2028	23.5	0.239116	1.27013	2.89879	1
	5	13.3267	22.8261	0.23471	1.26454	2.9532	1
	6	13.7431	23.6304	0.230118	1.25875	3.01214	1
	7	13.4146	24.3043	0.237849	1.26852	2.91423	1
	8	13.3308	22.7826	0.234495	1.26427	2.95592	1
	9	13.4997	22.2609	0.229844	1.2584	3.01573	1
	10	13.4949	24.1957	0.236103	1.2663	2.93579	1
	11	13.4657	24.5435	0.237673	1.26829	2.91639	1
	12	13.6168	25.3913	0.23753	1.26811	2.91814	1
	13	13.4938	23.8696	0.235115	1.26505	2.94812	1
	14	13.4711	24.5	0.237447	1.26801	2.91917	1
	15	13.6779	22.7174	0.228335	1.25651	3.03566	1
	16	13.3103	24.3913	0.239981	1.27122	2.88834	1
	17	13.3644	23.1957	0.235249	1.26522	2.94644	1
	18	13.4394	23.4348	0.2347	1.26453	2.95333	1
	19	13.4778	24.3043	0.236734	1.2671	2.92796	1
	20	13.5723	24.2826	0.235021	1.26493	2.9493	1
	21	13.5133	23.5652	0.233827	1.26343	2.96435	1
	22	13.4376	23.2174	0.234038	1.26369	2.96169	1
	23	13.4967	22.1522	0.229533	1.25801	3.01982	1
	24	13.2427	22.8696	0.236342	1.26661	2.93282	1
	25	13.4515	24.6087	0.238122	1.26886	2.91089	1
	26	13.3462	22.6957	0.233938	1.26357	2.96295	1
	27	13.75	22.8043	0.227415	1.25535	3.04794	1
	28	13.5854	21.413	0.225536	1.25299	3.07333	1
	29	13.5902	23.6957	0.232909	1.26227	2.97604	1
	30	13.3897	23.1739	0.234734	1.26457	2.9529	1
	31	13.295	21.8043	0.231824	1.2609	2.98997	1
	32	13.552	24.6522	0.236487	1.26679	2.93101	1
	33	13.7438	22.7826	0.227448	1.25539	3.0475	1
	34	13.5065	23.6957	0.234353	1.26409	2.9577	1
	35	13.5412	21.3043	0.225897	1.25345	3.06842	1
	36	13.682	23.3478	0.230266	1.25894	3.0102	1
	37	13.2572	22	0.23316	1.26258	2.97284	1
	38	13.288	23.1739	0.236532	1.26685	2.93046	1
	39	13.4741	23.6957	0.234917	1.2648	2.9506	1
	40	13.5626	22.1087	0.228272	1.25643	3.0365	1
	41	13.5865	26.3043	0.240661	1.27209	2.88018	1
	42	13.5979	24.413	0.234971	1.26487	2.94992	1
	43	13.4012	22.913	0.233688	1.26325	2.96612	1
	44	13.7117	23.1087	0.229017	1.25736	3.02661	1
	45	13.4365	22.9565	0.233216	1.26265	2.97212	1
	46	13.2734	21.8696	0.232426	1.26166	2.98223	1
	47	13.5319	24.1522	0.235324	1.26532	2.9455	1
	48	13.6758	21.7826	0.225296	1.25269	3.0766	1
	49	13.2663	23.3261	0.237412	1.26796	2.9196	1
	50	13.2253	22.7174	0.236149	1.26636	2.93521	1
	51	13.4212	25.3261	0.240801	1.27227	2.87851	1
	52	13.4115	23.6739	0.235945	1.2661	2.93775	1
	53	13.3188	23.1739	0.235983	1.26615	2.93727	1
	54	13.869	25.6522	0.233948	1.26358	2.96283	1
	55	13.4261	23.3696	0.234724	1.26456	2.95303	1
	56	13.441	22.7391	0.23243	1.26166	2.98218	1
	57	13.3675	22.9565	0.23442	1.26418	2.95686	1
	58	13.4002	24.8696	0.23982	1.27102	2.89028	1
	59	13.5094	24.1304	0.235649	1.26573	2.94144	1
	60	13.6195	24.6304	0.235249	1.26522	2.94644	1
	61	13.6386	22.0652	0.226856	1.25465	3.05545	1
	62	13.5409	23.8696	0.234298	1.26402	2.9584	1
	63	13.3642	23.413	0.235951	1.26611	2.93767	1
	64	13.4173	23.6739	0.235844	1.26598	2.93901	1
	65	13.5876	24.6739	0.235931	1.26609	2.93792	1
	66	13.439	24.4783	0.237949	1.26864	2.91301	1
	67	13.4876	25.087	0.238911	1.26987	2.90128	1
	68	13.4289	23.087	0.23377	1.26335	2.96508	1
	69	13.5605	24.8043	0.236791	1.26718	2.92725	1
	70	13.6223	23.2826	0.23107	1.25995	2.99972	1
	71	13.2599	21.2826	0.230612	1.25937	3.00568	1
	72	13.228	24.5217	0.241878	1.27364	2.86569	1
	73	13.7494	24.8696	0.23373	1.2633	2.96559	1
	74	13.3783	23.1739	0.234935	1.26483	2.95038	1
	75	13.6202	24.913	0.236075	1.26627	2.93613	1
	76	13.4963	22.913	0.232042	1.26117	2.98716	1
	77	13.4101	21.7609	0.229686	1.2582	3.01781	1
	78	13.2491	22.587	0.235289	1.26527	2.94594	1
	79	13.3437	24.3261	0.239181	1.27021	2.89801	1
	80	13.4542	22.3043	0.230767	1.25957	3.00367	1
	81	13.1923	22.2174	0.235052	1.26497	2.94892	1
	82	13.4493	25	0.239335	1.2704	2.89614	1
	83	13.7404	22.5217	0.226666	1.25441	3.05801	1
	84	13.6205	25.3043	0.237215	1.26771	2.92202	1
	85	13.3027	22.3696	0.233614	1.26316	2.96706	1
	86	13.3453	23.2391	0.235727	1.26583	2.94047	1
	87	13.1655	22.0217	0.234858	1.26473	2.95134	1
	88	13.5246	21.8913	0.228183	1.25632	3.03767	1
	89	13.5409	23.6087	0.233487	1.263	2.96867	1
	90	13.4249	23.6522	0.235641	1.26572	2.94154	1
	91	13.5445	24.3261	0.235635	1.26571	2.94161	1
	92	13.4252	22.6304	0.232346	1.26156	2.98325	1
	93	13.2724	22.1957	0.23356	1.26309	2.96775	1
	94	13.406	24.9348	0.239912	1.27114	2.88917	1
	95	13.5675	22.2609	0.228696	1.25696	3.03087	1
	96	13.6644	24.5	0.234088	1.26376	2.96105	1
	97	13.6484	24.6957	0.234945	1.26484	2.95026	1
	98	13.4688	23.913	0.235687	1.26578	2.94096	1
	99	13.2769	22.6304	0.234942	1.26484	2.95029	1
	100	13.7286	22.2609	0.226012	1.25359	3.06686	1
	101	13.465	24.1739	0.236559	1.26688	2.93012	1
	102	13.4147	22.5217	0.232169	1.26133	2.98553	1
	103	13.6511	22.413	0.227795	1.25583	3.04286	1
	104	13.4282	24.2174	0.237342	1.26787	2.92046	1
	105	13.6982	24.4348	0.233316	1.26278	2.97086	1
	106	13.6485	23.3913	0.230967	1.25982	3.00106	1
	107	13.4591	22.5	0.231332	1.26028	2.99633	1
	108	13.4746	20.4565	0.223999	1.25107	3.09442	1
	109	13.4269	24.6087	0.238559	1.26942	2.90556	1
	110	13.321	24.7174	0.240786	1.27225	2.87869	1
	111	13.3343	21	0.228323	1.25649	3.03581	1
	112	13.4837	23.1957	0.233169	1.26259	2.97273	1
	113	13.6401	23.7174	0.232125	1.26128	2.98609	1
	114	13.5355	22.6087	0.230382	1.25908	3.00868	1
	115	13.6706	24.1087	0.232804	1.26213	2.97738	1
	116	13.5352	22.913	0.231374	1.26033	2.99578	1
	117	13.4254	23.1522	0.234041	1.2637	2.96165	1
	118	13.5329	23.5	0.233283	1.26274	2.97128	1
	119	13.269	22.6957	0.235298	1.26529	2.94583	1
	120	13.2496	21.0652	0.230017	1.25862	3.01347	1
	121	13.1309	20.587	0.230346	1.25904	3.00915	1
	122	13.5428	24	0.234668	1.26449	2.95374	1
	123	13.3141	23.1739	0.236067	1.26626	2.93623	1
	124	13.4944	25.0217	0.238599	1.26947	2.90507	1
	125	13.2299	22.6522	0.235848	1.26598	2.93895	1
	126	13.1882	22.2391	0.235199	1.26516	2.94706	1
	127	13.4864	23.3261	0.233537	1.26306	2.96804	1
	128	13.3177	24.2174	0.239311	1.27037	2.89643	1
	129	13.3236	22.1304	0.232441	1.26168	2.98204	1
	130	13.6308	24.3043	0.234077	1.26374	2.96119	1
	131	13.5567	23.1087	0.231635	1.26066	2.99241	1
	132	13.4745	22.6957	0.23171	1.26075	2.99144	1
	133	13.1114	21.3478	0.233458	1.26296	2.96905	1
	134	13.3855	22.3913	0.232242	1.26142	2.98459	1
	135	13.2441	22.7174	0.235813	1.26594	2.93939	1
	136	13.427	25.0217	0.239796	1.27099	2.89058	1
	137	13.6503	23.8478	0.232353	1.26156	2.98316	1
	138	13.6168	22.913	0.229989	1.25859	3.01383	1
	139	13.2661	24.0435	0.239698	1.27086	2.89176	1
	140	13.2653	20.3478	0.227132	1.255	3.05173	1
	141	13.5217	25.0652	0.238245	1.26902	2.90938	1
	142	13.247	23.913	0.239634	1.27078	2.89252	1
	143	13.3533	23.0435	0.234952	1.26485	2.95017	1
	144	13.4296	23.9783	0.236578	1.26691	2.92989	1
	145	13.5719	23.0435	0.231167	1.26007	2.99847	1
	146	13.3878	21.4348	0.228941	1.25727	3.02762	1
	147	13.4138	24.1087	0.237261	1.26777	2.92146	1
	148	13.4882	26.7826	0.24375	1.27603	2.84368	1
	149	13.2157	20.0652	0.226927	1.25474	3.05449	1
	150	13.4912	23.5435	0.234142	1.26382	2.96037	1
	151	13.6804	24.3913	0.23349	1.263	2.96864	1
	152	13.338	23.3478	0.236206	1.26644	2.9345	1
	153	13.337	23.3261	0.236152	1.26637	2.93517	1
	154	13.2879	22.3696	0.233874	1.26349	2.96376	1
	155	13.4445	23.9348	0.23618	1.2664	2.93483	1
	156	13.5181	24.0217	0.235163	1.26512	2.94752	1
	157	13.411	24.413	0.238246	1.26902	2.90937	1
	158	13.5593	21.4565	0.22612	1.25373	3.0654	1
	159	13.1604	21.9565	0.234725	1.26456	2.95302	1
	160	13.4751	23.0435	0.232828	1.26216	2.97708	1
	161	13.376	21.9783	0.231014	1.25988	3.00045	1
	162	13.5473	22.5652	0.230038	1.25865	3.01318	1
	163	13.4788	22.8043	0.23199	1.26111	2.98783	1
	164	12.9789	22.0435	0.238312	1.2691	2.90857	1
	165	13.4643	19.6087	0.221028	1.24736	3.13602	1
	166	13.2913	22.5435	0.234398	1.26415	2.95714	1
	167	13.5354	26.3043	0.24157	1.27325	2.86935	1
	168	13.5544	23.1522	0.231812	1.26088	2.99012	1
	169	13.4554	23.6739	0.235174	1.26513	2.94738	1
	170	13.4157	22.7391	0.232869	1.26222	2.97656	1
	171	13.2126	22.8043	0.236664	1.26702	2.92882	1
	172	13.4041	23.8478	0.236621	1.26696	2.92936	1
	173	13.4261	23.913	0.236438	1.26673	2.93163	1
	174	13.3448	21.1957	0.228837	1.25714	3.029	1
	175	13.3373	22.2174	0.232496	1.26175	2.98133	1
	176	13.5269	21.5217	0.226886	1.25469	3.05505	1
	177	13.3717	23.6522	0.236578	1.26691	2.92988	1
	178	13.4638	23.413	0.234206	1.2639	2.95957	1
	179	13.6677	25.413	0.236709	1.26707	2.92827	1
	180	13.5928	22.8043	0.230045	1.25866	3.0131	1
	181	13.2763	23.6304	0.238209	1.26897	2.90982	1
	182	13.7033	24.2609	0.232707	1.26201	2.97862	1
	183	13.4456	21.7609	0.22908	1.25744	3.02579	1
	184	13.5103	22.6304	0.230883	1.25971	3.00216	1
	185	13.3855	22.6304	0.233036	1.26243	2.97443	1
	186	13.3804	21.9348	0.23079	1.25959	3.00337	1
	187	13.3489	22.8478	0.23439	1.26414	2.95724	1
	188	13.264	21.3043	0.230618	1.25938	3.00561	1
	189	13.6135	24.5652	0.235158	1.26511	2.94758	1
	190	13.54	22.1957	0.228944	1.25727	3.02759	1
	191	13.2564	22.5435	0.235014	1.26493	2.94939	1
	192	13.4872	24	0.235634	1.26571	2.94162	1
	193	13.5856	24.7391	0.236161	1.26638	2.93506	1
	194	13.2845	22.1087	0.233051	1.26245	2.97424	1
	195	13.5557	23.5435	0.233027	1.26242	2.97454	1
	196	13.3973	23.587	0.23592	1.26607	2.93806	1
	197	13.4423	24.5435	0.238087	1.26882	2.91131	1
	198	13.5781	24.4565	0.235445	1.26547	2.94398	1
	199	13.62	23.3261	0.231246	1.26017	2.99744	1
	200	13.6239	24.5652	0.234979	1.26488	2.94983	1
	201	13.6106	23.413	0.231679	1.26071	2.99185	1
	202	13.4692	24.413	0.237216	1.26771	2.92201	1
	203	13.614	24.2174	0.234102	1.26377	2.96088	1
	204	13.5616	23.4348	0.232585	1.26186	2.98018	1
	205	13.467	22.0217	0.229601	1.2581	3.01892	1
	206	13.7301	24	0.231467	1.26045	2.99459	1
	207	13.2883	23.1739	0.236525	1.26684	2.93054	1
	208	13.3011	21.9783	0.232316	1.26152	2.98363	1
	209	13.6486	24.8478	0.235392	1.2654	2.94465	1
	210	13.4129	21.1739	0.227599	1.25558	3.04547	1
	211	13.6581	22.0435	0.22646	1.25415	3.0608	1
	212	13.4786	23.087	0.232908	1.26226	2.97606	1
	213	13.5427	23.4348	0.232909	1.26227	2.97605	1
	214	13.6195	24.1957	0.233942	1.26357	2.9629	1
	215	13.6284	23.1522	0.230554	1.2593	3.00644	1
	216	13.3761	22.6087	0.233128	1.26254	2.97325	1
	217	13.4581	23.6522	0.235059	1.26498	2.94882	1
	218	13.2968	24.0435	0.239144	1.27016	2.89845	1
	219	13.621	24.5652	0.23503	1.26495	2.94919	1
	220	13.3582	24.1957	0.238518	1.26937	2.90606	1
	221	13.7724	22.1522	0.224938	1.25225	3.0815	1
	222	13.4451	24.2174	0.237044	1.2675	2.92413	1
	223	13.2637	22.0652	0.233269	1.26272	2.97145	1
	224	13.5089	25.4565	0.239618	1.27076	2.89272	1
	225	13.7531	26.1522	0.237323	1.26785	2.92069	1
	226	13.4503	22.8043	0.232481	1.26173	2.98152	1
	227	13.223	21.087	0.230557	1.2593	3.0064	1
	228	13.4994	24.7174	0.237604	1.26821	2.91723	1
	229	13.4584	20.6739	0.225054	1.25239	3.07991	1
	230	13.536	22.5652	0.230232	1.25889	3.01065	1
	231	13.5988	20.3696	0.221641	1.24812	3.12734	1
	232	13.9058	25.8261	0.233816	1.26341	2.9645	1
	233	13.5965	22.2391	0.228135	1.25626	3.03832	1
	234	13.5219	24.1304	0.235432	1.26545	2.94416	1
	235	13.3299	23.8261	0.23787	1.26854	2.91397	1
	236	13.9626	22.8261	0.22402	1.2511	3.09413	1
	237	13.3626	23.2391	0.235421	1.26544	2.94429	1
	238	13.587	23.413	0.232082	1.26122	2.98665	1
	239	13.4469	21.7609	0.229058	1.25741	3.02608	1
	240	13.426	21.0435	0.226917	1.25473	3.05463	1
	241	13.6484	24.4565	0.234232	1.26394	2.95923	1
	242	13.5232	23.6739	0.233996	1.26364	2.96222	1
	243	13.5145	25.4565	0.239518	1.27064	2.89392	1
	244	13.2389	23.5	0.238464	1.2693	2.90671	1
	245	13.5855	23.6957	0.23299	1.26237	2.97501	1
	246	13.9069	24.9783	0.231396	1.26036	2.9955	1
	247	13.6457	23.913	0.232633	1.26192	2.97958	1
	248	13.4876	25.3261	0.239614	1.27076	2.89276	1
	249	13.4012	25.9348	0.242932	1.27498	2.85325	1
	250	13.4371	23.413	0.23467	1.26449	2.95371	1
	251	13.3982	23.7826	0.236521	1.26683	2.9306	1
	252	13.276	22.4565	0.234377	1.26412	2.9574	1
	253	13.5389	23.5	0.233181	1.26261	2.97257	1
	254	13.7811	24.1957	0.231199	1.26011	2.99805	1
	255	13.446	21.1304	0.226886	1.25469	3.05504	1
	256	13.4611	23.6522	0.235007	1.26492	2.94948	1
	257	13.3896	24.087	0.237622	1.26823	2.91702	1
	258	13.5728	25.4348	0.238428	1.26925	2.90716	1
	259	13.6698	23.6087	0.231284	1.26022	2.99695	1
	260	13.5824	25.3043	0.23788	1.26856	2.91385	1
	261	13.4316	24.5217	0.238212	1.26898	2.9098	1
	262	13.3946	22.1957	0.231429	1.2604	2.99507	1
	263	13.2501	23.3261	0.237702	1.26833	2.91604	1
	264	13.3251	22.0217	0.232046	1.26118	2.98712	1
	265	13.4455	23.087	0.233481	1.26299	2.96875	1
	266	13.2833	22.1522	0.23322	1.26266	2.97207	1
	267	13.6492	24.3913	0.234023	1.26367	2.96187	1
	268	13.4925	24.2174	0.23621	1.26644	2.93445	1
	269	13.3051	22.8478	0.235161	1.26511	2.94754	1
	270	13.386	25.2174	0.241112	1.27266	2.87479	1
	271	13.4537	23.1957	0.233687	1.26325	2.96614	1
	272	13.4049	23.7609	0.236335	1.2666	2.93291	1
	273	13.5715	25.2174	0.237817	1.26848	2.91462	1
	274	13.5431	22.4348	0.229683	1.2582	3.01785	1
	275	13.6049	25.0217	0.23666	1.26701	2.92887	1
	276	13.1904	22.087	0.23464	1.26445	2.95409	1
	277	13.4166	24.2174	0.237547	1.26813	2.91794	1
	278	13.6507	23.5217	0.231338	1.26028	2.99626	1
	279	13.4882	23.7826	0.234942	1.26484	2.95029	1
	280	13.4394	22.3043	0.231021	1.25989	3.00037	1
	281	13.2351	23.5652	0.238742	1.26965	2.90333	1
	282	13.0026	20.3913	0.231885	1.26098	2.98918	1
	283	13.3709	23.3261	0.235555	1.26561	2.94262	1
	284	13.4546	25.3913	0.240394	1.27175	2.88338	1
	285	13.6867	22.6739	0.228048	1.25615	3.03948	1
	286	13.5262	23.4783	0.233331	1.2628	2.97066	1
	287	13.5959	24.3913	0.234941	1.26483	2.9503	1
	288	13.5827	25.3696	0.238065	1.26879	2.91159	1
	289	13.5782	24.2826	0.234918	1.26481	2.95059	1
	290	13.5475	24.2174	0.235251	1.26523	2.94642	1
	291	13.685	24.0652	0.232427	1.26166	2.98221	1
	292	13.5192	24.7174	0.237255	1.26776	2.92153	1
	293	13.5863	24.3261	0.23491	1.26479	2.95069	1
	294	13.2935	23.6304	0.237902	1.26858	2.91359	1
	295	13.5067	24.7826	0.237671	1.26829	2.91642	1
	296	13.538	22.6739	0.230552	1.25929	3.00647	1
	297	13.654	24.7391	0.234977	1.26488	2.94985	1
	298	13.7034	23.7174	0.231053	1.25993	2.99995	1
	299	13.2986	22.6304	0.234559	1.26435	2.95511	1
	300	13.5401	25.6522	0.23963	1.27078	2.89257	1
	301	13.4496	22.1304	0.230264	1.25893	3.01023	1
	302	13.7564	25.8261	0.236355	1.26662	2.93265	1
	303	13.3979	23.2174	0.234731	1.26457	2.95294	1
	304	13.4057	23.2826	0.234803	1.26466	2.95204	1
	305	13.4369	24.5	0.238051	1.26877	2.91176	1
	306	13.5337	22.2826	0.229339	1.25777	3.02236	1
	307	13.37	24.8043	0.240166	1.27146	2.88611	1
	308	13.4236	24.5652	0.238485	1.26932	2.90646	1
	309	13.4914	22.4348	0.230563	1.25931	3.00632	1
	310	13.4788	24.1739	0.236317	1.26658	2.93313	1
	311	13.5544	23.3696	0.232502	1.26175	2.98125	1
	312	13.4206	23.7609	0.236057	1.26625	2.93635	1
	313	13.4521	21.1522	0.22686	1.25465	3.0554	1
	314	13.5072	24.8478	0.237855	1.26853	2.91416	1
	315	13.3938	22.3478	0.231953	1.26106	2.98831	1
	316	13.226	22.2391	0.234527	1.26431	2.95551	1
	317	13.587	22.2391	0.228296	1.25646	3.03617	1
	318	13.4143	23	0.233742	1.26332	2.96544	1
	319	13.3952	23.5435	0.23582	1.26595	2.9393	1
	320	13.3486	23.2609	0.235738	1.26584	2.94032	1
	321	13.5344	23.6087	0.233598	1.26314	2.96726	1
	322	13.2261	22.4783	0.235334	1.26533	2.94538	1
	323	13.3856	22.913	0.233961	1.2636	2.96266	1
	324	13.4336	23.5217	0.235077	1.26501	2.9486	1
	325	13.6601	23.9783	0.232585	1.26186	2.98018	1
	326	13.5217	23.587	0.23375	1.26333	2.96533	1
	327	13.432	23.1522	0.233926	1.26355	2.9631	1
	328	13.3327	24.7826	0.240773	1.27223	2.87884	1
	329	13.3817	23.8043	0.236882	1.26729	2.92613	1
	330	13.2596	21.4565	0.231231	1.26015	2.99764	1
	331	13.3769	23.9565	0.237442	1.268	2.91923	1
	332	13.3578	20.5	0.226118	1.25372	3.06543	1
	333	13.2315	22.1087	0.233985	1.26363	2.96235	1
	334	13.5001	21.1087	0.225901	1.25345	3.06836	1
	335	13.233	21.5	0.231849	1.26093	2.98965	1
	336	13.766	24.913	0.233574	1.26311	2.96757	1
	337	13.1339	22.2609	0.236245	1.26649	2.93401	1
	338	13.4548	21.8913	0.229367	1.2578	3.022	1
	339	13.4181	23.7609	0.236103	1.2663	2.93579	1
	340	13.5575	24.1522	0.23488	1.26476	2.95107	1
	341	13.4684	25.1087	0.239317	1.27038	2.89636	1
	342	13.6051	24.9565	0.236466	1.26676	2.93127	1
	343	13.6148	24.8261	0.235912	1.26606	2.93817	1
	344	13.4707	21.587	0.228056	1.25616	3.03937	1
	345	13.4373	19	0.219124	1.24499	3.16327	1
	346	13.494	25.2174	0.239183	1.27021	2.89798	1
	347	13.2773	21.8913	0.232434	1.26167	2.98212	1
	348	13.3227	22.7609	0.234564	1.26436	2.95504	1
	349	13.46	22.8913	0.232597	1.26187	2.98003	1
	350	13.3923	24.1304	0.237708	1.26834	2.91596	1
	351	13.4004	24.3261	0.238168	1.26892	2.91033	1
	352	13.3251	22.6957	0.234307	1.26403	2.95828	1
	353	13.2698	24.1522	0.239971	1.27121	2.88846	1
	354	13.4131	24	0.236936	1.26736	2.92546	1
	355	13.2795	19.2391	0.22267	1.24941	3.1129	1
	356	13.2687	23.1304	0.236733	1.2671	2.92796	1
	357	13.4333	23.6957	0.235629	1.26571	2.94168	1
	358	13.2556	23.2826	0.237462	1.26803	2.91899	1
	359	13.5898	24.3696	0.23498	1.26488	2.94981	1
	360	13.6065	23	0.230441	1.25915	3.00792	1
	361	13.4465	21.1304	0.226877	1.25468	3.05516	1
	362	13.4592	23.9565	0.23599	1.26616	2.93719	1
	363	13.2641	23.8478	0.239118	1.27013	2.89876	1
	364	13.3116	21.6522	0.23101	1.25987	3.00051	1
	365	13.7539	26.8696	0.239277	1.27033	2.89684	1
	366	13.3074	24.587	0.240634	1.27206	2.8805	1
	367	13.3519	19.3913	0.222052	1.24864	3.12155	1
	368	13.2447	23.5	0.238359	1.26917	2.90799	1
	369	13.6026	24.5435	0.235282	1.26527	2.94603	1
	370	13.3137	21.2609	0.229604	1.2581	3.01888	1
	371	13.7861	24.4783	0.231958	1.26107	2.98824	1
	372	13.5325	23.6522	0.233767	1.26335	2.96512	1
	373	13.1925	23.0652	0.237888	1.26857	2.91375	1
	374	13.3312	21.5	0.23014	1.25878	3.01185	1
	375	13.5657	24.8261	0.236766	1.26714	2.92756	1
	376	13.3853	23.9565	0.237293	1.26781	2.92106	1
	377	13.4036	22.9348	0.233717	1.26329	2.96575	1
	378	13.3943	22.3913	0.23209	1.26123	2.98655	1
	379	13.3193	21.8696	0.231626	1.26065	2.99252	1
	380	13.6958	25.5217	0.236535	1.26685	2.93043	1
	381	13.4269	23.5217	0.235194	1.26515	2.94713	1
	382	13.3029	22.4348	0.23383	1.26343	2.96432	1
	383	13.8236	22.0217	0.223677	1.25067	3.09887	1
	384	13.7615	24.4783	0.232372	1.26159	2.98293	1
	385	13.5754	22.2391	0.22849	1.2567	3.03359	1
	386	13.4149	22.0217	0.230493	1.25922	3.00724	1
	387	13.3725	20.9565	0.227515	1.25548	3.0466	1
	388	13.4216	22.1739	0.230891	1.25972	3.00205	1
	389	13.4986	23.5435	0.234012	1.26366	2.96201	1
	390	13.3429	21.1304	0.22864	1.25689	3.03161	1
	391	13.3977	23.413	0.235361	1.26537	2.94504	1
	392	13.3223	22.8043	0.234716	1.26455	2.95313	1
	393	13.5023	23.6087	0.234154	1.26384	2.96022	1
	394	13.5861	24.5217	0.235502	1.26554	2.94327	1
	395	13.4922	24.4783	0.23701	1.26745	2.92455	1
	396	13.5152	22.4783	0.2303	1.25898	3.00975	1
	397	13.8234	24.3696	0.231009	1.25987	3.00052	1
	398	13.4378	24.7174	0.238693	1.26959	2.90393	1
	399	13.4941	21.8043	0.228405	1.25659	3.03473	1
	400	13.6684	26.0652	0.238549	1.26941	2.90567	1
	401	13.3838	21.2826	0.228476	1.25668	3.03378	1
	402	13.3582	23.2174	0.235429	1.26545	2.94419	1
	403	13.7102	24.0652	0.232001	1.26112	2.9877	1
	404	13.5229	24.2609	0.235813	1.26594	2.93939	1
	405	13.5848	22.6957	0.229828	1.25838	3.01594	1
	406	13.6579	21.8913	0.225956	1.25352	3.06762	1
	407	13.6406	24.087	0.23325	1.2627	2.97169	1
	408	13.3623	22.0217	0.2314	1.26036	2.99546	1
	409	13.5378	23.4565	0.233063	1.26246	2.97408	1
	410	13.4237	22.2391	0.231073	1.25995	2.99969	1
	411	13.5928	23.5652	0.232459	1.2617	2.9818	1
	412	13.291	20.1304	0.225885	1.25343	3.06858	1
	413	13.6616	25.8696	0.238118	1.26886	2.91094	1
	414	13.3709	23.0435	0.234643	1.26446	2.95406	1
	415	13.3885	23.0435	0.234335	1.26407	2.95794	1
	416	13.3999	24.913	0.239956	1.27119	2.88864	1
	417	13.2988	21.9348	0.232206	1.26138	2.98505	1
	418	13.5348	19.5	0.219465	1.24541	3.15834	1
	419	13.7183	22.4565	0.22682	1.2546	3.05594	1
	420	13.6028	24.087	0.233898	1.26352	2.96346	1
	421	13.3524	21.9783	0.231424	1.26039	2.99514	1
	422	13.3778	22.2826	0.232012	1.26113	2.98755	1
	423	13.2076	21.913	0.233736	1.26331	2.96552	1
	424	13.8516	26.5217	0.236649	1.267	2.92901	1
	425	13.5056	22.2391	0.229671	1.25819	3.018	1
	426	13.6103	23.8261	0.23297	1.26234	2.97527	1
	427	13.4618	23.6739	0.235063	1.26499	2.94877	1
	428	13.46	22.5652	0.231531	1.26053	2.99375	1
	429	13.3474	24.1304	0.23851	1.26936	2.90616	1
	430	13.4879	22.6304	0.231266	1.26019	2.99719	1
	431	13.5993	23.0217	0.230632	1.2594	3.00543	1
	432	13.2813	22.7826	0.235369	1.26538	2.94494	1
	433	13.5888	22.0435	0.227615	1.2556	3.04525	1
	434	13.2128	21.0217	0.2305	1.25923	3.00714	1
	435	13.4957	24.8478	0.23806	1.26878	2.91165	1
	436	13.6823	21.8478	0.225408	1.25283	3.07507	1
	437	13.2017	22.6739	0.236425	1.26671	2.93178	1
	438	13.5506	25.0435	0.237674	1.2683	2.91638	1
	439	13.4959	24	0.235483	1.26552	2.94351	1
	440	13.6961	24.3043	0.232961	1.26233	2.97538	1
	441	13.3115	22.087	0.232505	1.26176	2.98121	1
	442	13.3016	21.8696	0.231933	1.26104	2.98856	1
	443	13.5546	22.913	0.231044	1.25991	3.00006	1
	444	13.1998	24.3261	0.241787	1.27352	2.86676	1
	445	13.2728	22.7391	0.235376	1.26538	2.94486	1
	446	13.4704	24.3478	0.236997	1.26744	2.92471	1
	447	13.3234	22.1304	0.232445	1.26168	2.98198	1
	448	13.1491	22.8043	0.237807	1.26846	2.91475	1
	449	13.3672	23.9348	0.237546	1.26813	2.91795	1
	450	13.3788	22.4783	0.232647	1.26194	2.97939	1
	451	13.6625	25.7609	0.237793	1.26845	2.91491	1
	452	13.4311	25.0217	0.239724	1.2709	2.89144	1
	453	13.6039	23.1957	0.231108	1.26	2.99923	1
	454	13.4663	22.5652	0.231422	1.26039	2.99516	1
	455	13.4089	22.7826	0.233129	1.26254	2.97324	1
	456	13.5233	23.3478	0.232969	1.26234	2.97527	1
	457	13.2646	20.8261	0.228895	1.25721	3.02823	1
	458	13.3353	21.7174	0.230824	1.25964	3.00292	1
	459	13.4796	23.7609	0.235025	1.26494	2.94925	1
	460	13.5879	22.6304	0.229564	1.25805	3.0194	1
	461	13.5116	22.3696	0.230002	1.2586	3.01366	1
	462	13.2295	21.413	0.231604	1.26062	2.99282	1
	463	13.6931	25.6087	0.23683	1.26723	2.92677	1
	464	13.5293	23.0652	0.231965	1.26108	2.98815	1
	465	13.5254	24.9783	0.237923	1.26861	2.91333	1
	466	13.4041	24.2391	0.237835	1.2685	2.91441	1
	467	13.5785	22.3043	0.228655	1.25691	3.03142	1
	468	13.3616	24.2609	0.238659	1.26955	2.90434	1
	469	13.5346	25.5435	0.239414	1.2705	2.89518	1
	470	13.1673	21.913	0.23445	1.26421	2.95648	1
	471	13.5691	24.1522	0.234678	1.2645	2.95361	1
	472	13.9022	24.4565	0.229955	1.25854	3.01427	1
	473	13.3974	23.413	0.235366	1.26537	2.94498	1
	474	13.7455	24.7609	0.233478	1.26298	2.96879	1
	475	13.4399	23.7174	0.235583	1.26565	2.94226	1
	476	13.4211	22.0652	0.230532	1.25927	3.00673	1
	477	13.156	22.2609	0.235849	1.26598	2.93895	1
	478	13.3913	22.1739	0.231412	1.26038	2.99529	1
	479	13.8819	25.7174	0.233914	1.26354	2.96326	1
	480	13.3286	23.8913	0.238098	1.26883	2.91119	1
	481	13.375	23.6739	0.236589	1.26692	2.92976	1
	482	13.4689	25.1087	0.239307	1.27037	2.89648	1
	483	13.4939	25.4565	0.239884	1.2711	2.88951	1
	484	13.5776	24.7609	0.236365	1.26664	2.93253	1
	485	13.2813	24.1739	0.239832	1.27104	2.89014	1
	486	13.3322	23.8043	0.23776	1.2684	2.91533	1
	487	13.2968	21.1957	0.229664	1.25818	3.01809	1
	488	13.5298	23.6522	0.233813	1.26341	2.96453	1
	489	13.5338	24.6304	0.236739	1.26711	2.92789	1
	490	13.3009	23.5652	0.23756	1.26815	2.91777	1
	491	13.2872	23.3261	0.237037	1.26749	2.92421	1
	492	13.0824	22.9783	0.2396	1.27074	2.89293	1
	493	13.4971	26.2609	0.242131	1.27396	2.86269	1
	494	13.2926	23.2826	0.236801	1.26719	2.92713	1
	495	13.3413	23.8696	0.237803	1.26846	2.9148	1
	496	13.1117	22.587	0.237754	1.2684	2.91539	1
	497	13.4516	24.1957	0.236863	1.26727	2.92637	1
	498	13.3666	24.2391	0.238503	1.26935	2.90624	1
	499	13.334	21.8261	0.231221	1.26014	2.99777	1
	500	13.3505	23.587	0.236747	1.26712	2.92779	1
	501	13.6396	23.7826	0.232335	1.26154	2.9834	1
	502	13.5037	23.6304	0.234198	1.2639	2.95966	1
	503	13.296	20.0652	0.225556	1.25302	3.07306	1
	504	13.3436	24.913	0.240968	1.27248	2.87651	1
	505	13.4538	23.6304	0.235066	1.26499	2.94873	1
	506	13.3451	23.8043	0.23753	1.26811	2.91815	1
	507	13.6324	25.587	0.237822	1.26848	2.91456	1
	508	13.7082	24.1522	0.232298	1.2615	2.98387	1
	509	13.4554	23.913	0.235922	1.26608	2.93803	1
	510	13.4322	23.3696	0.234619	1.26443	2.95436	1
	511	13.5279	25.4348	0.239217	1.27025	2.89756	1
	512	13.6207	22.1957	0.227588	1.25557	3.04563	1
	513	13.5263	24.4348	0.236281	1.26653	2.93357	1
	514	13.708	24.413	0.233083	1.26249	2.97382	1
	515	13.4991	22.2826	0.229927	1.25851	3.01464	1
	516	13.7472	26.4565	0.238266	1.26905	2.90913	1
	517	13.3605	21.6957	0.230314	1.259	3.00957	1
	518	13.3617	23.4348	0.236065	1.26626	2.93626	1
	519	13.3635	21.9348	0.231083	1.25996	2.99956	1
	520	13.4739	23.3913	0.233961	1.2636	2.96266	1
	521	13.4738	24.6087	0.237728	1.26836	2.91571	1
	522	13.3126	20.8696	0.228227	1.25637	3.0371	1
	523	13.2262	23.2391	0.237849	1.26852	2.91423	1
	524	13.476	25.1957	0.239438	1.27053	2.89489	1
	525	13.5714	24.087	0.23444	1.2642	2.95661	1
	526	13.6578	23.1522	0.230059	1.25867	3.01291	1
	527	13.6376	24.7391	0.23526	1.26524	2.9463	1
	528	13.3762	22.9783	0.234338	1.26407	2.9579	1
	529	13.2122	20.913	0.230119	1.25875	3.01213	1
	530	13.3204	24.913	0.241389	1.27302	2.87149	1
	531	13.4008	22.2826	0.231613	1.26063	2.99269	1
	532	13.5887	23.1087	0.23109	1.25997	2.99946	1
	533	13.6574	24.6087	0.234532	1.26432	2.95545	1
	534	13.7779	22.4783	0.22591	1.25346	3.06825	1
	535	13.7301	23.5652	0.230135	1.25877	3.01192	1
	536	13.4651	21.8261	0.228971	1.25731	3.02723	1
	537	13.4529	22	0.229768	1.25831	3.01673	1
	538	13.306	23.4348	0.237052	1.26751	2.92403	1
	539	13.3609	22.7826	0.233966	1.2636	2.9626	1
	540	13.5087	21.6087	0.227491	1.25545	3.04692	1
	541	13.5752	24.4348	0.23543	1.26545	2.94417	1
	542	13.4787	23.2174	0.233324	1.26279	2.97075	1
	543	13.3264	23.1087	0.235638	1.26572	2.94158	1
	544	13.1976	24.1087	0.241147	1.27271	2.87438	1
	545	13.5051	23.0435	0.232311	1.26151	2.98371	1
	546	13.5027	24.5	0.236891	1.2673	2.92602	1
	547	13.6594	23.3043	0.23051	1.25924	3.00701	1
	548	13.5554	24.0652	0.23465	1.26447	2.95396	1
	549	13.2601	21.6522	0.231906	1.261	2.98892	1
	550	13.5083	20.7609	0.224534	1.25174	3.08704	1
	551	13.2844	22.9348	0.235814	1.26594	2.93938	1
	552	13.5565	24.3261	0.235425	1.26545	2.94423	1
	553	13.6783	24.3913	0.233526	1.26305	2.96818	1
	554	13.518	24.7391	0.237341	1.26787	2.92047	1
	555	13.5996	22.3261	0.228371	1.25655	3.03518	1
	556	13.4262	22.7174	0.232614	1.26189	2.97982	1
	557	13.5277	23.3261	0.232824	1.26216	2.97712	1
	558	13.5948	24.1087	0.234101	1.26377	2.96088	1
	559	13.5296	22.2609	0.229336	1.25776	3.02241	1
	560	13.3545	22.7609	0.234007	1.26365	2.96208	1
	561	13.2893	23.7391	0.238322	1.26912	2.90845	1
	562	13.6895	22.1522	0.2263	1.25395	3.06296	1
	563	13.23	22.8913	0.23664	1.26699	2.92912	1
	564	13.4824	21.1739	0.226426	1.25411	3.06125	1
	565	13.2088	23.6087	0.239356	1.27043	2.89588	1
	566	13.5418	26.2391	0.241271	1.27287	2.8729	1
	567	13.3433	22.587	0.233629	1.26318	2.96688	1
	568	13.5485	24.5652	0.236287	1.26654	2.9335	1
	569	13.6275	23.3913	0.231323	1.26027	2.99644	1
	570	13.5297	23.2609	0.232583	1.26185	2.98022	1
	571	13.7099	23.3913	0.229934	1.25852	3.01455	1
	572	13.34	22.9348	0.234832	1.2647	2.95167	1
	573	13.7513	24.3478	0.232155	1.26132	2.98571	1
	574	13.55	20.7174	0.223687	1.25068	3.09873	1
	575	13.28	22.5	0.234452	1.26422	2.95646	1
	576	13.7147	23.8696	0.23133	1.26027	2.99636	1
	577	13.5425	21.9783	0.228174	1.2563	3.0378	1
	578	13.3089	23.7391	0.23797	1.26867	2.91276	1
	579	13.4018	21.7174	0.22968	1.2582	3.01788	1
	580	13.3411	22.2609	0.232577	1.26185	2.98029	1
	581	13.4718	25.1739	0.239449	1.27055	2.89476	1
	582	13.4762	21.9783	0.229297	1.25771	3.02293	1
	583	13.4605	25.2609	0.239907	1.27113	2.88924	1
	584	13.6597	23.3696	0.23071	1.25949	3.0044	1
	585	13.5758	25.2391	0.237805	1.26846	2.91477	1
	586	13.289	21.7391	0.231704	1.26075	2.99152	1
	587	13.4103	25.2609	0.240804	1.27227	2.87847	1
	588	13.5086	24.3043	0.236195	1.26642	2.93464	1
	589	13.0764	20.8043	0.232111	1.26126	2.98628	1
	590	13.4358	21.9565	0.229913	1.25849	3.01483	1
	591	13.4025	21.7826	0.229891	1.25846	3.01511	1
	592	13.3618	21.6522	0.230142	1.25878	3.01182	1
	593	13.4167	23.8043	0.236264	1.26651	2.93379	1
	594	13.7671	23.8043	0.230249	1.25891	3.01042	1
	595	13.182	22.2826	0.235458	1.26549	2.94382	1
	596	13.3536	23.4348	0.236208	1.26644	2.93447	1
	597	13.469	23.5652	0.234596	1.2644	2.95464	1
	598	13.3351	22.413	0.233191	1.26262	2.97244	1
	599	13.5218	24.2609	0.235831	1.26596	2.93916	1
	600	13.5767	21.7174	0.226721	1.25448	3.05727	1
	601	13.3604	25.087	0.241187	1.27276	2.8739	1
	602	13.4545	22.0652	0.22996	1.25855	3.0142	1
	603	13.3045	20.7174	0.227816	1.25585	3.04257	1
	604	13.3069	23.4783	0.237177	1.26767	2.92249	1
	605	13.4542	22.3913	0.231056	1.25993	2.99991	1
	606	13.3607	24.7609	0.240203	1.27151	2.88568	1
	607	13.3217	22.413	0.233427	1.26292	2.96944	1
	608	13.3607	23.2826	0.235594	1.26566	2.94212	1
	609	13.4435	20.7609	0.225616	1.25309	3.07225	1
	610	13.4319	24.3696	0.237743	1.26838	2.91554	1
	611	13.7716	23.2174	0.228362	1.25654	3.0353	1
	612	13.5489	24.1957	0.235161	1.26511	2.94754	1
	613	13.6184	23.413	0.231546	1.26055	2.99356	1
	614	13.377	22.8913	0.234039	1.26369	2.96167	1
	615	13.5722	24.6957	0.236264	1.26651	2.93379	1
	616	13.7733	24.5652	0.23243	1.26166	2.98218	1
	617	13.626	23.6087	0.232028	1.26116	2.98734	1
	618	13.4763	22.5435	0.23118	1.26009	2.9983	1
	619	13.2555	22.0435	0.233338	1.26281	2.97057	1
	620	13.354	23.4348	0.2362	1.26643	2.93458	1
	621	13.3059	22.413	0.233705	1.26327	2.96591	1
	622	13.331	22	0.231868	1.26095	2.9894	1
	623	13.3959	24.4348	0.238581	1.26945	2.90529	1
	624	13.5642	22.6087	0.229895	1.25847	3.01507	1
	625	13.3897	21.3043	0.228452	1.25665	3.03411	1
	626	13.4871	24.4565	0.237034	1.26748	2.92425	1
	627	13.188	21.1957	0.231558	1.26056	2.9934	1
	628	13.4409	22.7174	0.232361	1.26158	2.98306	1
	629	13.4902	23.1739	0.232985	1.26236	2.97507	1
	630	13.1593	20.413	0.229204	1.2576	3.02415	1
	631	13.5289	25.0652	0.238118	1.26886	2.91094	1
	632	13.2313	22.5435	0.23546	1.26549	2.9438	1
	633	13.4633	23.8261	0.235512	1.26556	2.94315	1
	634	13.4443	23.5217	0.23489	1.26477	2.95094	1
	635	13.7723	22.9348	0.22746	1.25541	3.04733	1
	636	13.4803	23.587	0.234467	1.26423	2.95627	1
	637	13.4371	22.8043	0.23271	1.26202	2.97858	1
	638	13.4722	24.5652	0.237626	1.26823	2.91697	1
	639	13.4862	24.3478	0.236719	1.26708	2.92815	1
	640	13.4199	23.9348	0.236613	1.26695	2.92945	1
	641	13.4005	25.087	0.240465	1.27184	2.88253	1
	642	13.7309	25.2826	0.235244	1.26522	2.9465	1
	643	13.3721	23.8696	0.237255	1.26776	2.92153	1
	644	13.4283	24.6304	0.2386	1.26947	2.90506	1
	645	13.4846	23.6739	0.234666	1.26449	2.95376	1
	646	13.4618	24.0217	0.236148	1.26636	2.93523	1
	647	13.3934	22.4565	0.232322	1.26153	2.98356	1
	648	13.2508	22.6957	0.235622	1.2657	2.94178	1
	649	13.583	23.7609	0.233236	1.26268	2.97187	1
	650	13.5503	23.1522	0.231884	1.26097	2.9892	1
	651	13.2699	23.9348	0.239289	1.27035	2.8967	1
	652	13.0782	24.0435	0.243143	1.27525	2.85078	1
	653	13.4234	23.2826	0.234493	1.26427	2.95594	1
	654	13.4872	24.087	0.235903	1.26605	2.93827	1
	655	13.3315	22.2609	0.232745	1.26206	2.97814	1
	656	13.4452	24.3913	0.237573	1.26817	2.91762	1
	657	13.4393	23.9783	0.236408	1.26669	2.932	1
	658	13.338	22.7826	0.234368	1.26411	2.95752	1
	659	13.3043	23.6304	0.237707	1.26834	2.91597	1
	660	13.4908	23.7826	0.234897	1.26478	2.95085	1
	661	13.4342	24.1304	0.236967	1.2674	2.92507	1
	662	13.3638	22.4348	0.232763	1.26208	2.97791	1
	663	13.3987	22.3696	0.231941	1.26105	2.98846	1
	664	13.4353	20.9565	0.226453	1.25414	3.06089	1
	665	13.4492	24.7174	0.238491	1.26933	2.90638	1
	666	13.4856	24.9565	0.238561	1.26942	2.90554	1
	667	13.4515	24.413	0.237528	1.26811	2.91817	1
	668	13.4828	23.587	0.234424	1.26418	2.95681	1
	669	13.3692	22.9783	0.234461	1.26423	2.95634	1
	670	13.4158	23.8043	0.236279	1.26653	2.9336	1
	671	13.2148	22.3913	0.235241	1.26521	2.94654	1
	672	13.417	25.087	0.240168	1.27146	2.88609	1
	673	13.5257	23.3913	0.233064	1.26246	2.97406	1
	674	13.3351	22.2826	0.232755	1.26207	2.97801	1
	675	13.5803	23.8043	0.233416	1.26291	2.96957	1
	676	13.6265	24.2609	0.23402	1.26367	2.96192	1
	677	13.5174	22.6304	0.230761	1.25956	3.00375	1
	678	13.5321	24.1304	0.235253	1.26523	2.94639	1
	679	13.1757	22.0217	0.234676	1.2645	2.95363	1
	680	13.4455	23.5	0.2348	1.26466	2.95208	1
	681	13.5419	24.3913	0.235878	1.26602	2.93859	1
	682	13.3243	24.6957	0.240659	1.27209	2.8802	1
	683	13.3631	23.7391	0.237005	1.26745	2.92461	1
	684	13.3714	24	0.237676	1.2683	2.91636	1
	685	13.5869	22.1087	0.227864	1.25591	3.04193	1
	686	13.414	23.5435	0.235489	1.26553	2.94344	1
	687	13.2579	23.6304	0.23854	1.26939	2.90579	1
	688	13.2918	22.3478	0.233732	1.26331	2.96556	1
	689	13.2751	23.3261	0.237255	1.26776	2.92153	1
	690	13.7022	25.3478	0.235926	1.26608	2.93799	1
	691	13.6657	22.587	0.228116	1.25623	3.03857	1
	692	13.4289	24.6957	0.238786	1.26971	2.90279	1
	693	13.4641	22.8261	0.232314	1.26152	2.98367	1
	694	13.2935	23.3913	0.237136	1.26761	2.92299	1
	695	13.6456	24.5652	0.234605	1.26441	2.95453	1
	696	13.5239	21.8478	0.228048	1.25615	3.03948	1
	697	13.4686	22.7174	0.231882	1.26097	2.98922	1
	698	13.4723	24.7174	0.238082	1.26881	2.91138	1
	699	13.6112	23.6087	0.23228	1.26147	2.9841	1
	700	13.2924	22.1087	0.232913	1.26227	2.97599	1
	701	13.2958	22.0435	0.232632	1.26192	2.97959	1
	702	13.4727	24.3043	0.236823	1.26722	2.92686	1
	703	13.7915	24.5652	0.232123	1.26127	2.98612	1
	704	13.3754	21.9565	0.23095	1.2598	3.00128	1
	705	13.4289	22.5435	0.231995	1.26111	2.98777	1
	706	13.5426	23.2174	0.232223	1.2614	2.98484	1
	707	13.4218	23.1522	0.234104	1.26378	2.96085	1
	708	13.4909	21.2826	0.226664	1.25441	3.05804	1
	709	13.544	22.3696	0.229453	1.25791	3.02087	1
	710	13.4557	23.1957	0.233653	1.26321	2.96657	1
	711	13.1173	22.5	0.237359	1.2679	2.92025	1
	712	13.5607	20.7174	0.223511	1.25046	3.10117	1
	713	13.4204	22.4783	0.231926	1.26103	2.98865	1
	714	13.3859	22.9783	0.234168	1.26386	2.96005	1
	715	13.506	24.6522	0.237291	1.26781	2.92108	1
	716	13.5001	21.6957	0.227933	1.256	3.04101	1
	717	13.4457	24.1304	0.236765	1.26714	2.92757	1
	718	13.712	24.3043	0.23269	1.26199	2.97884	1
	719	13.451	24.3261	0.237273	1.26779	2.92131	1
	720	13.4584	21.913	0.22938	1.25782	3.02183	1
	721	13.3605	24.413	0.239146	1.27016	2.89842	1
	722	13.35	23.2609	0.235714	1.26581	2.94063	1
	723	13.1585	23.3696	0.239498	1.27061	2.89416	1
	724	13.406	23.5217	0.23556	1.26562	2.94254	1
	725	13.328	22.0435	0.23207	1.26121	2.98681	1
	726	13.2954	25.2826	0.242949	1.275	2.85305	1
	727	13.6412	26.3696	0.239877	1.27109	2.88959	1
	728	13.505	24.1739	0.235858	1.266	2.93883	1
	729	13.4119	24.2609	0.237764	1.26841	2.91528	1
	730	13.4173	23.8913	0.236524	1.26684	2.93055	1
	731	13.1973	22.4565	0.235774	1.26589	2.93988	1
	732	13.702	24.3261	0.232925	1.26229	2.97584	1
	733	13.3953	24.0435	0.237387	1.26793	2.91991	1
	734	13.2196	22.6522	0.236033	1.26622	2.93665	1
	735	13.1952	22.8478	0.23712	1.26759	2.92319	1
	736	13.3833	23.6087	0.236236	1.26647	2.93413	1
	737	13.8538	24.8696	0.231968	1.26108	2.98811	1
	738	13.7005	23.3043	0.229819	1.25837	3.01606	1
	739	13.3206	20.9565	0.228402	1.25659	3.03477	1
	740	13.6776	25.6522	0.237222	1.26772	2.92194	1
	741	13.3927	23.2826	0.235032	1.26495	2.94916	1
	742	13.387	23.5217	0.235896	1.26604	2.93836	1
	743	13.346	22.3696	0.232856	1.2622	2.97671	1
	744	13.4112	22.5652	0.232374	1.26159	2.98289	1
	745	13.3766	23.9565	0.237448	1.26801	2.91916	1
	746	13.3573	23.8913	0.237586	1.26818	2.91746	1
	747	13.4353	23.6087	0.235322	1.26532	2.94553	1
	748	13.6552	24.4783	0.234181	1.26387	2.95988	1
	749	13.5104	24.9565	0.238123	1.26886	2.91088	1
	750	13.4673	22.8043	0.232189	1.26136	2.98527	1
	751	13.4936	23.587	0.234236	1.26394	2.95918	1
	752	13.4514	24.3696	0.237398	1.26795	2.91977	1
	753	13.5674	24.4565	0.235631	1.26571	2.94166	1
	754	13.6433	24.6304	0.23484	1.26471	2.95157	1
	755	13.5214	22.3261	0.229692	1.25821	3.01772	1
	756	13.4603	24.1739	0.236641	1.26699	2.9291	1
	757	13.2798	21.8043	0.232091	1.26123	2.98654	1
	758	13.5986	25.2391	0.237407	1.26796	2.91966	1
	759	13.4258	23.6304	0.235556	1.26561	2.9426	1
	760	13.4748	23.5435	0.234426	1.26418	2.95679	1
	761	13.398	22.7609	0.233247	1.26269	2.97173	1
	762	13.3621	23.087	0.234938	1.26483	2.95034	1
	763	13.4304	24.8043	0.239086	1.27009	2.89915	1
	764	13.5981	23.7826	0.233044	1.26244	2.97432	1
	765	13.5171	24.5652	0.236835	1.26723	2.9267	1
	766	13.4562	25.413	0.240429	1.27179	2.88296	1
	767	13.3362	21.1957	0.228986	1.25732	3.02703	1
	768	13.8141	24.3261	0.231036	1.2599	3.00017	1
	769	13.4975	25.3913	0.239629	1.27078	2.89258	1
	770	13.5766	25.4565	0.238423	1.26925	2.90722	1
	771	13.4689	22.5435	0.231306	1.26024	2.99667	1
	772	13.4595	23.913	0.23585	1.26598	2.93894	1
	773	13.3391	22.413	0.233123	1.26254	2.97332	1
	774	13.3193	23.9348	0.238402	1.26922	2.90748	1
	775	13.6111	23.5652	0.232146	1.2613	2.98582	1
	776	13.4367	22.9783	0.233282	1.26274	2.97128	1
	777	13.4464	21.4565	0.228019	1.25611	3.03986	1
	778	13.3602	23.087	0.234972	1.26487	2.94992	1
	779	13.7765	24.9783	0.233587	1.26312	2.96741	1
	780	13.6973	23.413	0.230213	1.25887	3.0109	1
	781	13.438	24.1957	0.237102	1.26757	2.92342	1
	782	13.4523	20.2391	0.223576	1.25054	3.10028	1
	783	13.2277	22.6739	0.235961	1.26613	2.93755	1
	784	13.3318	22.6087	0.233902	1.26352	2.9634	1
	785	13.2456	23.1739	0.237289	1.26781	2.92112	1
	786	13.3384	23.1304	0.235497	1.26554	2.94334	1
	787	13.2071	21.9783	0.233968	1.2636	2.96257	1
	788	13.4221	23.5652	0.235415	1.26543	2.94436	1
	789	13.5507	24.4783	0.235986	1.26616	2.93724	1
	790	13.4815	24.0217	0.235802	1.26592	2.93954	1
	791	13.3006	22.5435	0.234233	1.26394	2.95922	1
	792	13.4459	24.2826	0.237228	1.26773	2.92186	1
	793	13.6792	24.3478	0.233379	1.26286	2.97006	1
	794	13.3598	20.587	0.2264	1.25408	3.06161	1
	795	13.3547	23.5217	0.236466	1.26676	2.93128	1
	796	13.7045	24.6522	0.233854	1.26346	2.96401	1
	797	13.5257	23.587	0.233681	1.26324	2.96622	1
	798	13.3796	23.913	0.237259	1.26777	2.92148	1
	799	13.2794	22.6522	0.234969	1.26487	2.94995	1
	800	13.1904	23.5652	0.239552	1.27068	2.89352	1
	801	13.5792	26.8043	0.242176	1.27402	2.86216	1
	802	13.4526	24.4348	0.237575	1.26817	2.9176	1
	803	13.5887	22.3043	0.228483	1.25669	3.0337	1
	804	13.4447	23.413	0.234538	1.26432	2.95537	1
	805	13.4979	22.8261	0.231733	1.26078	2.99114	1
	806	13.5792	25.7391	0.239189	1.27022	2.8979	1
	807	13.3795	24.3696	0.238673	1.26956	2.90417	1
	808	13.5658	23.6522	0.233193	1.26263	2.97242	1
	809	13.482	23.8261	0.235186	1.26514	2.94723	1
	810	13.2762	23.2826	0.237093	1.26756	2.92352	1
	811	13.3647	22.2391	0.232093	1.26124	2.9865	1
	812	13.1863	22.8261	0.237209	1.26771	2.9221	1
	813	13.3844	21.913	0.230647	1.25941	3.00523	1
	814	13.2308	23.6522	0.239098	1.2701	2.89901	1
	815	13.393	23.0652	0.234325	1.26406	2.95806	1
	816	13.5796	24.913	0.236781	1.26716	2.92738	1
	817	13.3932	22.2391	0.231599	1.26061	2.99287	1
	818	13.2925	22.3696	0.233794	1.26338	2.96477	1
	819	13.3583	24.2609	0.238718	1.26962	2.90362	1
	820	13.4686	23.8478	0.235488	1.26553	2.94345	1
	821	13.4825	23.3043	0.233535	1.26306	2.96807	1
	822	13.2775	22.7609	0.235364	1.26537	2.945	1
	823	13.4182	24.0435	0.236981	1.26742	2.92491	1
	824	13.4531	23.3043	0.234046	1.2637	2.96158	1
	825	13.4822	23.3696	0.233747	1.26333	2.96537	1
	826	13.4537	23.3043	0.234035	1.26369	2.96173	1
	827	13.5392	24.4783	0.236187	1.26641	2.93474	1
	828	13.4904	24.0652	0.23578	1.2659	2.9398	1
	829	13.4129	22.8478	0.233272	1.26273	2.97141	1
	830	13.231	21.0435	0.230261	1.25893	3.01027	1
	831	13.6391	22.913	0.229612	1.25811	3.01878	1
	832	13.8232	25.6087	0.2346	1.2644	2.95459	1
	833	13.4464	21.5217	0.228244	1.25639	3.03686	1
	834	13.3086	23.4565	0.237075	1.26754	2.92374	1
	835	13.4322	22.4565	0.231651	1.26068	2.9922	1
	836	13.681	22	0.225937	1.2535	3.06788	1
	837	13.2398	23	0.236824	1.26722	2.92685	1
	838	13.3228	23	0.235348	1.26535	2.9452	1
	839	13.7843	25.8478	0.235936	1.26609	2.93786	1
	840	13.632	21.3478	0.224541	1.25175	3.08695	1
	841	13.4266	22.2826	0.231168	1.26007	2.99845	1
	842	13.2717	21.4783	0.231097	1.25998	2.99938	1
	843	13.3366	20.587	0.226793	1.25457	3.0563	1
	844	13.4299	24.1957	0.237244	1.26775	2.92166	1
	845	13.0159	22.8913	0.240534	1.27193	2.8817	1
	846	13.5855	22.1739	0.228105	1.25622	3.03871	1
	847	13.3484	24.3261	0.239096	1.2701	2.89904	1
	848	13.5248	25.587	0.239713	1.27088	2.89157	1
	849	13.7366	23.3478	0.229351	1.25778	3.02221	1
	850	13.4885	21.2826	0.226703	1.25446	3.05751	1
	851	13.4153	23.7609	0.236151	1.26637	2.93519	1
	852	13.1852	22.6739	0.236721	1.26709	2.92812	1
	853	13.2634	23.2826	0.237323	1.26785	2.92069	1
	854	13.423	26.1304	0.243098	1.27519	2.85131	1
	855	13.3297	21.9565	0.231743	1.2608	2.99102	1
	856	13.4986	24.6087	0.237291	1.26781	2.92108	1
	857	13.5239	24.4783	0.236454	1.26675	2.93142	1
	858	13.3659	23.7174	0.236887	1.2673	2.92607	1
	859	13.0964	22.6304	0.238179	1.26894	2.91019	1
	860	13.4116	24.1087	0.2373	1.26782	2.92098	1
	861	13.7461	25.3261	0.235109	1.26505	2.94819	1
	862	13.4625	22.1304	0.230044	1.25865	3.01311	1
	863	13.6295	24.8478	0.235722	1.26582	2.94052	1
	864	13.5134	24.0217	0.235246	1.26522	2.94648	1
	865	13.5132	23.4783	0.233555	1.26308	2.96781	1
	866	13.3808	23.8696	0.237101	1.26757	2.92342	1
	867	13.3553	23.913	0.23769	1.26832	2.91618	1
	868	13.6908	25	0.235112	1.26505	2.94815	1
	869	13.4058	24.3261	0.238073	1.2688	2.91149	1
	870	13.653	26.6522	0.240451	1.27182	2.88269	1
	871	13.4469	24.6957	0.238467	1.2693	2.90668	1
	872	13.3754	23.2174	0.235126	1.26507	2.94798	1
	873	13.4477	22.7391	0.232314	1.26152	2.98367	1
	874	13.2458	22.1957	0.234029	1.26368	2.9618	1
	875	13.5839	23.4348	0.232203	1.26138	2.98509	1
	876	13.4706	22.5652	0.231349	1.2603	2.99611	1
	877	13.6767	26.0435	0.238344	1.26915	2.90817	1
	878	13.5803	24.3696	0.235145	1.26509	2.94774	1
	879	13.7367	24.2826	0.232206	1.26138	2.98505	1
	880	13.5896	23.6304	0.232717	1.26202	2.9785	1
	881	13.272	22.6739	0.235173	1.26513	2.94739	1
	882	13.6172	25.3478	0.237398	1.26795	2.91977	1
	883	13.5005	23.8043	0.234796	1.26465	2.95213	1
	884	13.403	19.6304	0.22212	1.24872	3.1206	1
	885	13.3234	22.1304	0.232444	1.26168	2.982	1
	886	13.8017	25.587	0.234904	1.26479	2.95076	1
	887	13.1845	23.3261	0.238884	1.26983	2.9016	1
	888	13.5439	22.7391	0.230663	1.25944	3.00502	1
	889	13.2814	22.2391	0.233549	1.26307	2.96789	1
	890	13.4724	24.5435	0.237555	1.26815	2.91784	1
	891	13.469	25.1522	0.239435	1.27053	2.89493	1
	892	13.4977	24.1522	0.235919	1.26607	2.93807	1
	893	13.6303	22.6739	0.228991	1.25733	3.02696	1
	894	13.7491	24.3913	0.232322	1.26153	2.98356	1
	895	13.4829	23.4348	0.233943	1.26357	2.96289	1
	896	13.0642	22.2174	0.237357	1.26789	2.92027	1
	897	13.5741	21.1957	0.224973	1.25229	3.08102	1
	898	13.4474	23.5	0.234766	1.26461	2.9525	1
	899	13.1704	21.3478	0.232411	1.26164	2.98242	1
	900	13.6087	24.6522	0.235502	1.26554	2.94328	1
	901	13.3349	22.6957	0.234136	1.26382	2.96044	1
	902	13.417	25.9565	0.242709	1.2747	2.85588	1
	903	13.4577	24.1522	0.236621	1.26696	2.92936	1
	904	13.5048	23.6304	0.234178	1.26387	2.95992	1
	905	13.194	23.2609	0.238499	1.26934	2.90628	1
	906	13.4021	23.2174	0.234658	1.26448	2.95387	1
	907	13.2321	20.3696	0.227783	1.25581	3.04301	1
	908	13.5305	24.6304	0.236797	1.26718	2.92718	1
	909	13.5928	24.4565	0.23519	1.26515	2.94718	1
	910	13.3188	23.413	0.236755	1.26713	2.92769	1
	911	13.602	23.7826	0.232976	1.26235	2.97518	1
	912	13.6436	24.2174	0.233595	1.26313	2.9673	1
	913	13.6626	25.6304	0.23742	1.26797	2.9195	1
	914	13.3904	24.4783	0.238812	1.26974	2.90248	1
	915	13.6882	21.9565	0.225673	1.25317	3.07147	1
	916	13.4479	24.8913	0.239035	1.27002	2.89977	1
	917	13.5782	23.1304	0.231338	1.26029	2.99625	1
	918	13.3499	22.913	0.234586	1.26439	2.95477	1
	919	13.6681	22.3043	0.227156	1.25503	3.05142	1
	920	13.4204	23.8478	0.236334	1.2666	2.93291	1
	921	13.4417	24	0.236432	1.26672	2.9317	1
	922	13.5037	23.413	0.233514	1.26303	2.96833	1
	923	13.3465	23.1957	0.235565	1.26562	2.94249	1
	924	13.2759	22.6957	0.235177	1.26513	2.94735	1
	925	13.4412	22.6522	0.23214	1.2613	2.9859	1
	926	13.2855	22.7609	0.235222	1.26519	2.94677	1
	927	13.3772	22.6957	0.233395	1.26288	2.96985	1
	928	13.5047	23.913	0.235061	1.26499	2.9488	1
	929	13.6327	23.3913	0.231236	1.26016	2.99758	1
	930	13.5131	22.0652	0.228963	1.2573	3.02733	1
	931	13.4875	24.0435	0.235763	1.26587	2.94001	1
	932	13.6124	24.4565	0.234851	1.26472	2.95143	1
	933	13.519	23.5	0.233523	1.26304	2.96822	1
	934	13.652	24.5435	0.234431	1.26419	2.95673	1
	935	13.7164	23.8478	0.231233	1.26015	2.99761	1
	936	13.453	22.913	0.232788	1.26211	2.97759	1
	937	13.2844	21.7391	0.231785	1.26085	2.99048	1
	938	13.2646	22.7174	0.235449	1.26548	2.94393	1
	939	13.5069	22.5435	0.230657	1.25943	3.00511	1
	940	13.445	20.913	0.226135	1.25374	3.0652	1
	941	13.4156	22.5652	0.232297	1.26149	2.98389	1
	942	13.5025	23.0217	0.232285	1.26148	2.98403	1
	943	12.9205	19.1522	0.228506	1.25672	3.03339	1
	944	13.5093	22.8478	0.231607	1.26062	2.99277	1
	945	13.4046	22.9565	0.233771	1.26336	2.96507	1
	946	13.3049	23.8913	0.238522	1.26937	2.90601	1
	947	13.4109	21.1087	0.227404	1.25534	3.04809	1
	948	13.5595	24	0.234378	1.26412	2.9574	1
	949	13.3545	23.1304	0.235212	1.26518	2.9469	1
	950	13.3205	24.0217	0.238652	1.26954	2.90443	1
	951	13.3673	24.413	0.239025	1.27001	2.8999	1
	952	13.5601	20.6957	0.223443	1.25037	3.10211	1
	953	13.5447	24.4783	0.236091	1.26629	2.93593	1
	954	13.3386	22.2174	0.232473	1.26172	2.98162	1
	955	13.6263	25.0217	0.236289	1.26654	2.93347	1
	956	13.1421	23.0217	0.238656	1.26954	2.90437	1
	957	13.1631	22.2826	0.235796	1.26592	2.93961	1
	958	13.6655	23.3261	0.230477	1.2592	3.00745	1
	959	13.5834	23.6304	0.232823	1.26216	2.97714	1
	960	13.5689	26.3696	0.241156	1.27272	2.87427	1
	961	13.397	23.8043	0.236611	1.26695	2.92948	1
	962	13.5648	25.2174	0.237935	1.26863	2.91318	1
	963	13.4797	23.2391	0.233375	1.26286	2.97009	1
	964	13.3611	21.3696	0.22917	1.25756	3.0246	1
	965	13.4961	24.1304	0.235882	1.26602	2.93854	1
	966	13.5997	23.7609	0.232949	1.26232	2.97554	1
	967	13.4542	24.6087	0.238075	1.2688	2.91147	1
	968	13.5582	25.1087	0.237732	1.26837	2.91566	1
	969	13.4329	23.2391	0.23419	1.26388	2.95977	1
	970	13.4913	25.0652	0.238781	1.2697	2.90285	1
	971	13.5809	24.5217	0.235593	1.26566	2.94214	1
	972	13.4684	25.3261	0.239958	1.2712	2.88862	1
	973	13.5485	22.3043	0.229161	1.25754	3.02471	1
	974	13.698	23.1739	0.229451	1.25791	3.02089	1
	975	13.3857	24.8478	0.240015	1.27127	2.88793	1
	976	13.3077	23.6957	0.237854	1.26852	2.91417	1
	977	13.3896	23.0217	0.234245	1.26395	2.95907	1
	978	13.341	22.413	0.233089	1.26249	2.97375	1
	979	13.4281	23.2609	0.234343	1.26408	2.95783	1
	980	13.5618	23.9783	0.234272	1.26399	2.95873	1
	981	13.3933	22.5217	0.23254	1.2618	2.98076	1
	982	13.6337	26.4783	0.24031	1.27164	2.88439	1
	983	13.4159	23.9565	0.236751	1.26713	2.92775	1
	984	13.285	24.0652	0.239425	1.27052	2.89505	1
	985	14.0946	24.8696	0.228006	1.25609	3.04004	1
	986	13.2744	22.1957	0.233524	1.26304	2.96821	1
	987	13.3077	23.3043	0.236602	1.26694	2.92959	1
	988	13.5333	23.7609	0.234092	1.26376	2.96101	1
	989	13.4222	23.413	0.23493	1.26482	2.95044	1
	990	13.4029	23.7609	0.23637	1.26664	2.93247	1
	991	13.4739	24.1522	0.236337	1.2666	2.93287	1
	992	13.1572	22.6957	0.237297	1.26782	2.92101	1
	993	13.1677	21.9348	0.23452	1.2643	2.95561	1
	994	13.5769	24.6739	0.236118	1.26632	2.9356	1
	995	13.486	24.5	0.237184	1.26767	2.9224	1
	996	13.424	21.1739	0.227411	1.25535	3.048	1
	997	13.3099	22	0.232237	1.26142	2.98465	1
	998	13.1532	22	0.235003	1.26491	2.94953	1
	999	13.5647	25.3478	0.238317	1.26911	2.90851	1
	1000	13.6226	27.1304	0.242293	1.27417	2.86079	1
prey mix	1	19.0312	20.1087	0.157697	1.17081	4.39544	2
	2	19.3582	20.2302	0.155344	1.16806	4.46201	2
	3	19.6557	20.9565	0.154787	1.16741	4.47807	2
	4	19.0051	21.1522	0.160575	1.17419	4.31665	2
	5	18.4239	20.8043	0.164741	1.17909	4.2075	2
	6	19.8238	21.4739	0.154705	1.16731	4.48046	2
	7	19.594	22.498	0.158897	1.17222	4.36224	2
	8	19.437	19.6071	0.153104	1.16545	4.52729	2
	9	19.1321	18.6481	0.152923	1.16524	4.53264	2
	10	19.0667	19.498	0.155785	1.16858	4.44937	2
	11	19.4432	19.2374	0.152076	1.16425	4.55789	2
	12	19.2955	22.2319	0.160739	1.17438	4.31226	2
	13	19.3571	21.8448	0.159319	1.17271	4.35068	2
	14	19.3083	20.2826	0.15588	1.16869	4.44668	2
	15	19.0654	20.6522	0.158812	1.17212	4.36458	2
	16	19.2324	21.4724	0.159459	1.17288	4.34688	2
	17	20.0949	18.6054	0.145482	1.1566	4.76449	2
	18	18.9887	19.7609	0.15713	1.17015	4.41129	2
	19	18.7465	20.2826	0.160551	1.17416	4.31732	2
	20	19.3942	23.1075	0.161913	1.17576	4.281	2
	21	18.9312	20.413	0.159323	1.17272	4.35059	2
	22	19.4436	22.3037	0.15968	1.17314	4.34085	2
	23	19.308	20.9565	0.157575	1.17067	4.39885	2
	24	19.1438	21.1727	0.159462	1.17288	4.34677	2
	25	19.1773	20.1733	0.156662	1.1696	4.42447	2
	26	19.0961	20.8261	0.158996	1.17233	4.35953	2
	27	19.3501	19.7391	0.154139	1.16665	4.49691	2
	28	19.1693	21.587	0.160261	1.17382	4.32512	2
	29	19.5119	20.1273	0.153859	1.16633	4.50508	2
	30	19.3576	19.1739	0.152578	1.16483	4.5429	2
	31	19.3719	19.6697	0.153784	1.16624	4.50729	2
	32	19.7673	19.9916	0.151528	1.16361	4.57437	2
	33	19.4099	18.5	0.150324	1.16221	4.61103	2
	34	19.1973	18.913	0.153139	1.16549	4.52626	2
	35	18.9803	22.1495	0.163212	1.17729	4.24691	2
	36	19.565	21.3221	0.156388	1.16928	4.43221	2
	37	18.6487	18.28	0.155818	1.16861	4.44843	2
	38	19.5824	18.9081	0.150114	1.16197	4.61748	2
	39	19.116	21.2609	0.159912	1.17341	4.33456	2
	40	19.686	20.0627	0.152335	1.16455	4.55016	2
	41	19.2466	21.0217	0.158238	1.17145	4.3804	2
	42	19.2826	22.8016	0.162158	1.17605	4.27453	2
	43	19.3394	20.1739	0.155351	1.16807	4.46181	2
	44	19.1501	19.4936	0.155095	1.16777	4.46918	2
	45	19.5971	22.087	0.157931	1.17109	4.38892	2
	46	19.6564	20.3424	0.153268	1.16564	4.52245	2
	47	19.3674	20.913	0.156984	1.16998	4.41541	2
	48	19.6405	21.1269	0.155319	1.16803	4.46272	2
	49	19.8343	19.996	0.151028	1.16303	4.58952	2
	50	18.3388	20.2609	0.164061	1.17829	4.22493	2
	51	19.6813	20.5326	0.153547	1.16596	4.51422	2
	52	19.0923	20.4089	0.157968	1.17113	4.3879	2
	53	19.2882	19.3237	0.153531	1.16594	4.51471	2
	54	19.4118	20.6739	0.156032	1.16886	4.44233	2
	55	19.0772	19.4958	0.155694	1.16847	4.45199	2
	56	19.4138	20.4755	0.15552	1.16827	4.45697	2
	57	19.4749	19.9502	0.153697	1.16614	4.50983	2
	58	19.3167	21.2826	0.158303	1.17152	4.37862	2
	59	19.7486	21.8015	0.15606	1.1689	4.44153	2
	60	18.9641	21.1273	0.16086	1.17452	4.30901	2
	61	19.4897	18.8667	0.150716	1.16267	4.59904	2
	62	19.7549	20.4292	0.15272	1.165	4.53869	2
	63	18.7608	20.1727	0.160139	1.17367	4.32841	2
	64	19.2654	18.4565	0.151329	1.16338	4.58039	2
	65	19.7492	22.3478	0.157309	1.17036	4.40627	2
	66	19.5037	21.6926	0.157764	1.17089	4.39358	2
	67	19.1917	19.5384	0.154878	1.16752	4.47544	2
	68	18.9009	21.4783	0.16227	1.17618	4.27157	2
	69	19.7009	18.7174	0.148696	1.16032	4.66149	2
	70	19.5255	20.8231	0.155492	1.16823	4.45776	2
	71	19.0526	21.8696	0.161925	1.17577	4.28067	2
	72	19.1192	20.6268	0.158301	1.17152	4.37866	2
	73	19.3481	20.2769	0.155544	1.16829	4.45629	2
	74	20.0491	20.1504	0.149793	1.16159	4.62737	2
	75	19.1452	20.8004	0.158524	1.17178	4.37251	2
	76	19.1938	20.3221	0.156911	1.16989	4.41746	2
	77	19.15	21.0435	0.159091	1.17244	4.35694	2
	78	19.3798	20.7133	0.156388	1.16928	4.43222	2
	79	19.516	19.5217	0.152261	1.16446	4.55237	2
	80	19.235	22.8237	0.16261	1.17658	4.26263	2
	81	19.1092	21.3043	0.160075	1.1736	4.33014	2
	82	19.3276	19.8227	0.154537	1.16712	4.48532	2
	83	19.3768	22.1304	0.159828	1.17331	4.33683	2
	84	19.3057	18.8675	0.152154	1.16434	4.55557	2
	85	18.9731	20.1957	0.158407	1.17164	4.37575	2
	86	19.4576	21.2609	0.157104	1.17012	4.41203	2
	87	19.6658	20.803	0.154334	1.16688	4.49123	2
	88	19.3821	21.7307	0.158844	1.17216	4.36369	2
	89	19.1055	20.4565	0.157981	1.17114	4.38754	2
	90	19.0875	20.1733	0.157399	1.17046	4.40376	2
	91	18.7748	20.8896	0.161879	1.17572	4.28188	2
	92	19.0541	20.1051	0.157497	1.17058	4.40102	2
	93	19.0372	21.1304	0.16025	1.1738	4.3254	2
	94	19.2439	20.6942	0.157445	1.17052	4.40247	2
	95	19.7413	23.0389	0.158915	1.17224	4.36175	2
	96	18.7933	20.5619	0.160879	1.17454	4.3085	2
	97	19.3167	20.3682	0.156029	1.16886	4.44242	2
	98	19.1881	20.3021	0.156906	1.16989	4.41761	2
	99	19.5545	22.2577	0.158669	1.17195	4.36851	2
	100	18.8934	20.0835	0.15878	1.17208	4.36545	2
	101	19.3811	20.7594	0.156492	1.1694	4.42927	2
	102	18.8514	22.3009	0.164689	1.17903	4.20882	2
	103	19.3927	18.9565	0.151714	1.16383	4.56878	2
	104	19.0648	21.1714	0.16012	1.17365	4.32893	2
	105	18.907	20.1087	0.158733	1.17202	4.36676	2
	106	19.0082	19.582	0.156491	1.1694	4.4293	2
	107	19.4708	22.6688	0.160291	1.17385	4.32432	2
	108	19.6036	20.9987	0.155301	1.16801	4.46324	2
	109	19.5864	20.5149	0.154248	1.16678	4.49373	2
	110	19.364	20.5829	0.15619	1.16905	4.43785	2
	111	19.1508	19.5638	0.155277	1.16798	4.46394	2
	112	19.3627	19.3478	0.153005	1.16533	4.53024	2
	113	19.7857	21.4301	0.1549	1.16754	4.47481	2
	114	19.2074	21.869	0.160619	1.17424	4.31548	2
	115	19.2161	20.8668	0.158105	1.17129	4.38408	2
	116	20.1078	18.9088	0.146194	1.15742	4.74129	2
	117	19.4956	19.4762	0.152301	1.16451	4.55118	2
	118	19.0962	19.9735	0.156806	1.16977	4.4204	2
	119	19.0452	21.1957	0.160344	1.17392	4.32287	2
	120	19.1519	20.7138	0.158251	1.17146	4.38006	2
	121	18.8345	21.7174	0.163429	1.17754	4.24127	2
	122	18.8783	17.4507	0.151464	1.16354	4.57632	2
	123	19.438	19.5415	0.152925	1.16524	4.53261	2
	124	20.4411	24.2258	0.155932	1.16875	4.44519	2
	125	19.5684	20.1715	0.153526	1.16594	4.51484	2
	126	18.8221	17.6087	0.152395	1.16462	4.54835	2
	127	19.2337	20.3445	0.156642	1.16958	4.42503	2
	128	19.4993	20.8227	0.1557	1.16848	4.45181	2
	129	19.0551	21.603	0.16126	1.17499	4.29831	2
	130	18.9781	21.5	0.161663	1.17546	4.28761	2
	131	19.1355	19	0.153873	1.16634	4.50468	2
	132	18.5769	16.7826	0.15182	1.16395	4.56558	2
	133	19.0983	20.107	0.157138	1.17016	4.41107	2
	134	19.2511	22.4943	0.161718	1.17553	4.28614	2
	135	18.8572	19.8478	0.158459	1.1717	4.37429	2
	136	18.7614	19.7174	0.158917	1.17224	4.3617	2
	137	18.8187	21.1957	0.162275	1.17618	4.27144	2
	138	19.5096	23.6304	0.162102	1.17598	4.276	2
	139	19.1785	22.7168	0.162844	1.17685	4.25651	2
	140	18.5337	21.4783	0.165485	1.17996	4.18859	2
	141	19.2317	21.1265	0.15862	1.17189	4.36986	2
	142	19.4735	22.1901	0.159172	1.17254	4.3547	2
	143	19.4571	22.7174	0.160514	1.17411	4.3183	2
	144	18.6733	18.2826	0.155621	1.16838	4.45408	2
	145	19.2756	20.7807	0.157403	1.17047	4.40366	2
	146	19.7905	20.4743	0.152557	1.16481	4.54353	2
	147	18.6325	21.6087	0.164932	1.17931	4.20262	2
	148	19.0907	21.8785	0.161624	1.17542	4.28865	2
	149	19.633	21.234	0.155636	1.1684	4.45363	2
	150	19.4295	21.3043	0.157437	1.17051	4.40271	2
	151	19.0536	21.7798	0.1617	1.17551	4.28661	2
	152	19.2042	19.4531	0.15455	1.16713	4.48494	2
	153	19.6781	21.7132	0.156413	1.16931	4.43151	2
	154	18.825	21.6739	0.163406	1.17751	4.24187	2
	155	19.8653	22.5946	0.156942	1.16993	4.41658	2
	156	19.7472	21.1509	0.154538	1.16712	4.48529	2
	157	19.1758	22.1293	0.161501	1.17527	4.29191	2
	158	19.0831	20.5632	0.158439	1.17168	4.37486	2
	159	19.2687	22.1087	0.160674	1.1743	4.314	2
	160	18.9428	18.9565	0.155318	1.16803	4.46277	2
	161	19.5423	20.4348	0.154395	1.16695	4.48943	2
	162	18.9452	20.1304	0.15847	1.17172	4.37401	2
	163	19.8602	19.5375	0.149663	1.16144	4.63139	2
	164	19.1439	20.9769	0.158976	1.17231	4.36006	2
	165	18.9081	20.6723	0.160185	1.17373	4.32718	2
	166	19.2419	20.8043	0.157737	1.17086	4.39431	2
	167	19.1932	21.087	0.158841	1.17215	4.36379	2
	168	19.2991	21.1291	0.158072	1.17125	4.38502	2
	169	18.9499	19.6727	0.157216	1.17025	4.40889	2
	170	19.4565	19.8478	0.153578	1.166	4.51332	2
	171	19.2972	19.8478	0.154846	1.16748	4.47636	2
	172	19.1085	21.2813	0.160025	1.17354	4.3315	2
	173	19.965	20.3223	0.15085	1.16282	4.59495	2
	174	19.2449	22.4989	0.161781	1.1756	4.28447	2
	175	19.5998	22.7745	0.159473	1.17289	4.34648	2
	176	19.7663	22.0588	0.156514	1.16943	4.42866	2
	177	18.7027	19.8696	0.159827	1.17331	4.33687	2
	178	19.3317	21.9533	0.159785	1.17326	4.338	2
	179	18.9466	20.7391	0.16003	1.17355	4.33137	2
	180	18.7439	19.9783	0.159766	1.17324	4.33851	2
	181	19.3157	21.8907	0.159769	1.17324	4.33843	2
	182	18.9327	20.1957	0.158745	1.17204	4.36643	2
	183	19.6682	20.1087	0.152589	1.16485	4.54257	2
	184	18.8148	17.9783	0.153558	1.16598	4.5139	2
	185	19.0083	22.3673	0.163487	1.17761	4.23978	2
	186	19.5886	21.4527	0.156512	1.16942	4.42873	2
	187	19.4017	20.9242	0.156734	1.16968	4.42244	2
	188	19.0778	17.7174	0.150675	1.16262	4.60027	2
	189	18.9145	21.2174	0.161507	1.17528	4.29175	2
	190	19.3587	20.7792	0.156723	1.16967	4.42276	2
	191	19.095	17.2355	0.149095	1.16078	4.64903	2
	192	19.2698	20.4783	0.156689	1.16963	4.42371	2
	193	18.8082	20.4783	0.160535	1.17414	4.31774	2
	194	19.0882	20.9783	0.159443	1.17286	4.34729	2
	195	20.2677	18.9538	0.145158	1.15622	4.77513	2
	196	19.2088	21.3261	0.159299	1.17269	4.35124	2
	197	19.3477	20.9514	0.157239	1.17028	4.40825	2
	198	19.0195	21.0615	0.160228	1.17378	4.32601	2
	199	19.1357	20.9524	0.158983	1.17232	4.35988	2
	200	19.0853	20.8043	0.159031	1.17237	4.35856	2
	201	19.5118	21.3043	0.156773	1.16973	4.42135	2
	202	19.9214	20.215	0.150914	1.1629	4.59298	2
	203	19.0319	21.5423	0.161309	1.17505	4.29702	2
	204	19.4484	21.6877	0.1582	1.1714	4.38145	2
	205	19.3041	23	0.162426	1.17636	4.26746	2
	206	19.0938	21.8043	0.161419	1.17518	4.29408	2
	207	19.7036	21.6522	0.156069	1.16891	4.4413	2
	208	19.5025	22	0.158495	1.17175	4.37331	2
	209	19.5951	21.3024	0.156101	1.16894	4.44037	2
	210	19.2693	21.0652	0.158159	1.17135	4.38259	2
	211	19.509	19.3478	0.151857	1.16399	4.56446	2
	212	19.2651	20.3007	0.156275	1.16915	4.43544	2
	213	19.5802	18.4299	0.148823	1.16047	4.65753	2
	214	19.7268	20.8865	0.15406	1.16656	4.49921	2
	215	20.037	18.7052	0.14617	1.15739	4.74207	2
	216	19.7565	20.4324	0.152716	1.16499	4.53881	2
	217	19.2515	19.8205	0.155142	1.16782	4.46783	2
	218	19.2598	23.0857	0.162993	1.17703	4.25261	2
	219	19.098	20.0168	0.156905	1.16988	4.41762	2
	220	19.5393	21.2364	0.156388	1.16928	4.43223	2
	221	18.9634	18.913	0.155028	1.16769	4.47112	2
	222	19.4058	21.1522	0.157259	1.1703	4.40768	2
	223	19.2181	21	0.158419	1.17166	4.3754	2
	224	18.644	19.8587	0.1603	1.17386	4.32406	2
	225	18.7643	21.2609	0.162909	1.17693	4.25481	2
	226	18.8316	22.5429	0.165435	1.17991	4.18984	2
	227	19.688	20.6279	0.15373	1.16618	4.50885	2
	228	19.4248	18.6258	0.150557	1.16248	4.60387	2
	229	19.2808	20.6522	0.157038	1.17004	4.41389	2
	230	18.939	20	0.158178	1.17137	4.38208	2
	231	19.1322	20.3913	0.157594	1.17069	4.39832	2
	232	18.9125	20.3254	0.159253	1.17263	4.3525	2
	233	19.1899	20.3696	0.157064	1.17007	4.41316	2
	234	19.3768	21.5652	0.158493	1.17174	4.37336	2
	235	19.0276	18.7609	0.15408	1.16658	4.49863	2
	236	19.5338	18.7076	0.149942	1.16177	4.62278	2
	237	19.7487	18.5256	0.147815	1.1593	4.6893	2
	238	19.0776	20.5422	0.158431	1.17167	4.37509	2
	239	19.5826	20.0281	0.15305	1.16538	4.52888	2
	240	19.1715	20.413	0.157326	1.17038	4.40581	2
	241	18.5165	21.5652	0.165856	1.1804	4.1792	2
	242	19.473	20.1304	0.154174	1.16669	4.49586	2
	243	19.6872	19.059	0.149719	1.16151	4.62967	2
	244	19.215	22.1066	0.161118	1.17482	4.30212	2
	245	18.9855	20.3696	0.158755	1.17205	4.36614	2
	246	19.7296	18.5408	0.148	1.15951	4.68344	2
	247	18.9675	20.4776	0.159184	1.17255	4.35437	2
	248	18.9952	20.8005	0.159776	1.17325	4.33824	2
	249	19.3704	21.4312	0.158223	1.17143	4.38081	2
	250	19.3842	20.4565	0.155709	1.16849	4.45155	2
	251	18.3107	19.413	0.161979	1.17583	4.27925	2
	252	19.3701	20.413	0.155713	1.16849	4.45144	2
	253	19.5419	21.82	0.157754	1.17088	4.39384	2
	254	18.9996	20.7391	0.159584	1.17302	4.34347	2
	255	19.1309	21.0435	0.15925	1.17263	4.35258	2
	256	19.1374	20.4097	0.157598	1.1707	4.3982	2
	257	19.5331	19.5435	0.152185	1.16438	4.55465	2
	258	19.6097	21.2609	0.155886	1.16869	4.44651	2
	259	19.6462	20.3906	0.153468	1.16587	4.51656	2
	260	19.0946	19.3478	0.155153	1.16784	4.46751	2
	261	19.369	18.1072	0.149533	1.16129	4.63541	2
	262	19.4474	19.1739	0.151874	1.16401	4.56398	2
	263	18.6456	19.8043	0.16014	1.17368	4.32838	2
	264	19.5117	21.3186	0.156807	1.16977	4.42038	2
	265	19.6619	21.3214	0.155616	1.16838	4.45422	2
	266	19.3697	20.1271	0.154988	1.16764	4.47227	2
	267	19.6947	20.9538	0.154474	1.16704	4.48714	2
	268	19.3409	20.3913	0.155893	1.1687	4.44631	2
	269	19.4805	22.4978	0.159822	1.1733	4.33699	2
	270	19.4515	20.2973	0.154769	1.16739	4.4786	2
	271	18.9579	19.2826	0.156093	1.16894	4.44059	2
	272	19.782	21.3913	0.154837	1.16747	4.47663	2
	273	19.5972	20	0.152865	1.16517	4.53437	2
	274	19.3246	20.4317	0.156127	1.16897	4.43964	2
	275	20.0353	19.3859	0.147966	1.15947	4.6845	2
	276	19.6275	22.3043	0.158185	1.17138	4.38187	2
	277	19.3793	21.3696	0.158002	1.17117	4.38696	2
	278	19.4831	21.4323	0.15731	1.17036	4.40624	2
	279	19.7039	23.5602	0.160352	1.17392	4.32265	2
	280	19.2247	22.7813	0.1626	1.17657	4.26289	2
	281	19.554	20.5635	0.154624	1.16722	4.48278	2
	282	18.8206	19.8913	0.158884	1.1722	4.3626	2
	283	19.6193	22.1957	0.158002	1.17117	4.38694	2
	284	19.4829	21.0623	0.156419	1.16932	4.43136	2
	285	19.3215	21.5622	0.158939	1.17227	4.36109	2
	286	19.2862	20.5844	0.156823	1.16979	4.41992	2
	287	20.1849	21.2072	0.151318	1.16337	4.58072	2
	288	19.1487	22.0585	0.161561	1.17534	4.2903	2
	289	19.0639	19.6514	0.156219	1.16908	4.43701	2
	290	19.4253	20.9529	0.156614	1.16954	4.42582	2
	291	19.4236	19.8643	0.153881	1.16635	4.50443	2
	292	18.9857	19.2609	0.155805	1.1686	4.44881	2
	293	18.8944	18.0636	0.153161	1.16551	4.5256	2
	294	19.2647	21.1488	0.158403	1.17164	4.37585	2
	295	19.4343	19.587	0.153073	1.16541	4.52822	2
	296	18.9968	19.0652	0.155177	1.16786	4.46682	2
	297	19.4739	18.7516	0.150524	1.16244	4.60491	2
	298	19.1921	21.8645	0.160736	1.17437	4.31234	2
	299	19.0091	22.8879	0.16469	1.17903	4.20879	2
	300	19.6716	19.3981	0.150734	1.16269	4.59849	2
	301	19.7052	20.1261	0.152347	1.16456	4.5498	2
	302	19.376	21.8856	0.159261	1.17264	4.35228	2
	303	19.5747	21.5417	0.156834	1.1698	4.41962	2
	304	20.204	21.0919	0.150905	1.16289	4.59326	2
	305	19.2425	20.118	0.155989	1.16881	4.44358	2
	306	19.3897	20.4992	0.155773	1.16856	4.44974	2
	307	19.451	20.3242	0.154841	1.16747	4.47651	2
	308	19.0594	19.1739	0.154965	1.16762	4.47292	2
	309	19.0585	18.7391	0.15377	1.16622	4.5077	2
	310	18.97	20.8261	0.160053	1.17357	4.33073	2
	311	18.783	23.0852	0.167129	1.18191	4.14738	2
	312	19.417	19.913	0.154059	1.16656	4.49922	2
	313	19.2803	19.5435	0.15418	1.1667	4.4957	2
	314	19.0598	21.106	0.159999	1.17351	4.33219	2
	315	19.6658	20.4962	0.153578	1.166	4.51331	2
	316	19.488	20.2161	0.154273	1.16681	4.49298	2
	317	19.3701	21.954	0.15947	1.17289	4.34658	2
	318	19.1324	18.9348	0.153718	1.16616	4.50921	2
	319	19.4252	21.6739	0.158357	1.17158	4.37712	2
	320	19.3765	22	0.159525	1.17295	4.34507	2
	321	19.858	21.954	0.155552	1.1683	4.45606	2
	322	19.0747	19.7814	0.156476	1.16938	4.42973	2
	323	19.3035	22.3876	0.161034	1.17472	4.30436	2
	324	18.9238	20.9248	0.160694	1.17433	4.31346	2
	325	19.3676	17.9783	0.149175	1.16088	4.64654	2
	326	19.1537	19.9285	0.156218	1.16908	4.43705	2
	327	19.3259	20.8478	0.15716	1.17018	4.41046	2
	328	18.4346	19.1087	0.160033	1.17355	4.33127	2
	329	19.3409	21.8816	0.15954	1.17297	4.34466	2
	330	19.5842	20.0652	0.153133	1.16548	4.52645	2
	331	18.7903	18.2174	0.154461	1.16703	4.48752	2
	332	18.9762	20.0217	0.157925	1.17108	4.38909	2
	333	18.904	20.671	0.160217	1.17377	4.32631	2
	334	19.6474	21.9185	0.157137	1.17016	4.4111	2
	335	19.7144	20.6957	0.153691	1.16613	4.51001	2
	336	19.1475	18.9506	0.153641	1.16607	4.51148	2
	337	19.7497	20.7975	0.153665	1.1661	4.51076	2
	338	19.2971	20.1957	0.155747	1.16853	4.45046	2
	339	19.8313	21.688	0.155146	1.16783	4.4677	2
	340	19.2292	20.0217	0.155847	1.16865	4.44761	2
	341	19.7136	21.2391	0.155012	1.16767	4.47156	2
	342	18.8992	20.4738	0.15975	1.17322	4.33896	2
	343	19.3086	21.6939	0.159361	1.17276	4.34955	2
	344	18.8573	17.4783	0.151716	1.16383	4.56872	2
	345	18.7587	20.782	0.161743	1.17556	4.28549	2
	346	19.6691	20.7174	0.154098	1.16661	4.49809	2
	347	19.5613	21.6505	0.157199	1.17023	4.40936	2
	348	18.9299	19.4348	0.156739	1.16969	4.42229	2
	349	19.1627	19.1739	0.15413	1.16664	4.49715	2
	350	19.0826	21.0863	0.159759	1.17323	4.33869	2
	351	19.0443	19.3031	0.155441	1.16817	4.45922	2
	352	19.0481	20.7609	0.159232	1.17261	4.35307	2
	353	19.6351	20.434	0.153663	1.1661	4.51082	2
	354	19.9463	22.3678	0.1558	1.16859	4.44896	2
	355	19.4743	18.5203	0.149883	1.1617	4.62458	2
	356	19.7994	19.2141	0.14928	1.161	4.64327	2
	357	18.6145	20.085	0.161164	1.17488	4.30089	2
	358	19.5943	19.9118	0.152662	1.16493	4.5404	2
	359	18.3461	20.3478	0.16423	1.17849	4.22059	2
	360	19.4902	22.1028	0.158834	1.17214	4.36398	2
	361	18.9843	22.3677	0.163694	1.17785	4.23441	2
	362	18.4936	20.3261	0.162862	1.17687	4.25604	2
	363	19.2927	20.641	0.156913	1.16989	4.41739	2
	364	19.2563	22.4565	0.161588	1.17538	4.2896	2
	365	18.9144	19.8478	0.15798	1.17114	4.38756	2
	366	19.5275	20.1497	0.153792	1.16625	4.50703	2
	367	18.8932	18.7826	0.155237	1.16793	4.46509	2
	368	19.1773	21.89	0.160921	1.17459	4.30738	2
	369	19.028	20.1957	0.157949	1.17111	4.38841	2
	370	19.105	19.5141	0.155516	1.16826	4.45708	2
	371	19.1857	21.1508	0.15906	1.17241	4.35777	2
	372	19.0855	20.1304	0.157304	1.17035	4.4064	2
	373	19.954	20.4732	0.151304	1.16335	4.58115	2
	374	19.0388	20.715	0.159194	1.17257	4.3541	2
	375	19.4331	20.6268	0.155744	1.16853	4.45055	2
	376	18.8695	19.2148	0.156638	1.16957	4.42515	2
	377	19.1731	20.7369	0.158134	1.17132	4.3833	2
	378	20.1627	21.3169	0.151741	1.16386	4.56797	2
	379	19.2092	20.4967	0.15723	1.17027	4.40848	2
	380	19.3005	21.2366	0.158324	1.17155	4.37803	2
	381	19.7859	21.8696	0.155924	1.16874	4.44541	2
	382	19.3915	19.1924	0.152361	1.16458	4.54938	2
	383	19.3634	21.8913	0.159378	1.17278	4.34909	2
	384	19.5995	18.5837	0.1491	1.16079	4.64888	2
	385	18.8729	19.6739	0.157861	1.171	4.39088	2
	386	18.54	18.9988	0.158812	1.17212	4.36457	2
	387	19.2364	22.3435	0.161492	1.17526	4.29214	2
	388	19.2944	20.6937	0.157031	1.17003	4.41407	2
	389	19.3747	20.671	0.156324	1.1692	4.43404	2
	390	19.0904	22.0194	0.161963	1.17582	4.27968	2
	391	19.0299	20.2826	0.158159	1.17135	4.38258	2
	392	19.1611	20.5175	0.157678	1.17079	4.39598	2
	393	19.2494	21.413	0.159174	1.17254	4.35466	2
	394	18.8794	20.8913	0.160987	1.17467	4.30561	2
	395	19.0332	20.3261	0.158245	1.17145	4.38022	2
	396	19.317	18.5832	0.151279	1.16332	4.5819	2
	397	18.7279	18.5217	0.155861	1.16866	4.44722	2
	398	19.5319	20.413	0.154423	1.16698	4.48863	2
	399	19.3413	19.9559	0.154774	1.16739	4.47846	2
	400	19.9605	19.5398	0.148917	1.16058	4.65459	2
	401	18.9861	16.4565	0.147514	1.15895	4.69884	2
	402	19.4179	18.8261	0.151162	1.16318	4.58547	2
	403	19.3639	20.3888	0.155701	1.16848	4.45178	2
	404	18.677	18.7826	0.157034	1.17004	4.41399	2
	405	18.734	19.3478	0.158139	1.17133	4.38314	2
	406	19.5545	20.8166	0.155245	1.16794	4.46485	2
	407	19.3511	20.1957	0.155312	1.16802	4.46292	2
	408	19.1879	17.7609	0.149938	1.16176	4.62289	2
	409	18.9113	19.8443	0.157996	1.17116	4.38711	2
	410	19.6819	22.0575	0.157183	1.17021	4.40981	2
	411	18.8136	20.6087	0.160826	1.17448	4.30993	2
	412	19.3041	19.3887	0.153578	1.166	4.51332	2
	413	19.5728	20.2142	0.1536	1.16602	4.51268	2
	414	19.08	20.7174	0.158856	1.17217	4.36337	2
	415	19.29	20.7588	0.15723	1.17027	4.40848	2
	416	19.2906	20.8023	0.157333	1.17039	4.40559	2
	417	19.3673	20.3207	0.155501	1.16824	4.45752	2
	418	19.1605	21.3662	0.159798	1.17327	4.33765	2
	419	19.1459	21.1932	0.159495	1.17292	4.34588	2
	420	19.1823	21.5435	0.160047	1.17357	4.3309	2
	421	19.1443	20.2796	0.157207	1.17024	4.40913	2
	422	19.944	20.712	0.151961	1.16411	4.56135	2
	423	18.8665	20.9335	0.161204	1.17492	4.29981	2
	424	19.2526	20.1957	0.156107	1.16895	4.4402	2
	425	19.2839	20.7812	0.157336	1.17039	4.40552	2
	426	19.1529	20.5617	0.157858	1.171	4.39096	2
	427	18.5086	21.6522	0.166145	1.18074	4.17195	2
	428	19.1266	21.3684	0.160086	1.17361	4.32983	2
	429	19.0977	23.3043	0.16487	1.17924	4.2042	2
	430	19.2868	20.6739	0.157044	1.17005	4.41372	2
	431	20.0029	22.3967	0.155423	1.16815	4.45974	2
	432	19.2148	19.89	0.155621	1.16838	4.45408	2
	433	19.4981	20.3889	0.15463	1.16723	4.48262	2
	434	19.3854	20.5211	0.155863	1.16867	4.44716	2
	435	19.0375	19.7609	0.156728	1.16968	4.42262	2
	436	19.0179	17.913	0.151727	1.16384	4.56839	2
	437	18.9018	20.5838	0.160011	1.17352	4.33187	2
	438	19.3655	19.9078	0.154456	1.16702	4.48767	2
	439	18.6097	19.8462	0.160562	1.17417	4.317	2
	440	18.6715	20.3261	0.16131	1.17505	4.29698	2
	441	19.0251	21.0652	0.160189	1.17373	4.32705	2
	442	19.56	20.738	0.155008	1.16767	4.47168	2
	443	20.109	19.2514	0.147078	1.15844	4.71279	2
	444	18.9284	20.0217	0.158324	1.17155	4.37804	2
	445	19.1901	20.2174	0.156672	1.16961	4.4242	2
	446	19.1459	20.3913	0.157481	1.17056	4.40147	2
	447	20.1919	20.3891	0.149318	1.16104	4.6421	2
	448	19.6984	21.2969	0.15527	1.16797	4.46415	2
	449	19.5226	21.2801	0.156627	1.16956	4.42546	2
	450	19.4051	22.2754	0.159931	1.17343	4.33403	2
	451	18.8786	19.8913	0.158396	1.17163	4.37605	2
	452	19.6628	21.6286	0.156337	1.16922	4.43367	2
	453	19.9103	21.4066	0.153875	1.16635	4.5046	2
	454	18.482	19.587	0.16096	1.17464	4.30632	2
	455	19.2849	21.1455	0.158229	1.17143	4.38066	2
	456	18.917	22.0133	0.163432	1.17755	4.24119	2
	457	19.1301	19.713	0.155842	1.16864	4.44775	2
	458	19.2304	20.4348	0.156899	1.16988	4.41778	2
	459	19.007	19.6522	0.156689	1.16963	4.42371	2
	460	19.4108	20.0435	0.154445	1.16701	4.48799	2
	461	18.7319	21.9117	0.1648	1.17916	4.20599	2
	462	19.4968	20.0856	0.153871	1.16634	4.50472	2
	463	19.193	20.9533	0.158511	1.17176	4.37286	2
	464	19.1869	22.4106	0.162066	1.17594	4.27695	2
	465	19.3598	21.7564	0.159088	1.17244	4.35701	2
	466	19.3491	18.6957	0.15134	1.16339	4.58007	2
	467	18.6178	20.8036	0.163023	1.17706	4.25183	2
	468	19.3081	22.1522	0.160447	1.17404	4.32009	2
	469	20.0495	21.7759	0.15366	1.16609	4.51092	2
	470	19.3783	20.6957	0.156356	1.16924	4.43312	2
	471	18.8542	21.2609	0.162132	1.17601	4.27521	2
	472	19.1849	19.89	0.155863	1.16867	4.44716	2
	473	19.0684	20.1739	0.157559	1.17065	4.39929	2
	474	19.1975	21.4783	0.159763	1.17323	4.3386	2
	475	19.6655	18.5	0.14837	1.15994	4.67176	2
	476	18.9	21.8249	0.163125	1.17718	4.24919	2
	477	19.8165	20.7681	0.153075	1.16541	4.52815	2
	478	19.0001	20.9994	0.160236	1.17379	4.3258	2
	479	19.1821	21.5629	0.160096	1.17362	4.32958	2
	480	18.7211	19.0394	0.15739	1.17045	4.40402	2
	481	18.9473	21.9783	0.163086	1.17714	4.25018	2
	482	19.5083	18.5862	0.149804	1.16161	4.62703	2
	483	19.4298	19.3671	0.152527	1.16477	4.54442	2
	484	19.527	20.6711	0.155105	1.16778	4.46889	2
	485	19.1503	19.5435	0.155227	1.16792	4.46537	2
	486	19.2304	20.5652	0.15723	1.17026	4.40849	2
	487	18.7765	21.0199	0.162196	1.17609	4.27351	2
	488	19.1387	21.9974	0.161502	1.17527	4.29189	2
	489	19.601	22.1276	0.157994	1.17116	4.38719	2
	490	19.1701	18.7373	0.152869	1.16517	4.53426	2
	491	18.9742	19.6739	0.157018	1.17002	4.41444	2
	492	19.1002	22.7378	0.16356	1.1777	4.23788	2
	493	19.4004	22.3017	0.160031	1.17355	4.33134	2
	494	19.2347	18.4565	0.151571	1.16366	4.5731	2
	495	18.6111	18.2826	0.156141	1.16899	4.43925	2
	496	18.5635	21.5435	0.165382	1.17984	4.19118	2
	497	19.2514	20.6087	0.157169	1.17019	4.41021	2
	498	19.208	21.3261	0.159305	1.1727	4.35107	2
	499	19.1442	20.278	0.157204	1.17023	4.40922	2
	500	19.162	18.4341	0.152082	1.16426	4.55771	2
	501	18.9739	21.2168	0.161	1.17468	4.30527	2
	502	19.3169	20.4348	0.156197	1.16906	4.43766	2
	503	19.5291	20.1304	0.153731	1.16618	4.50883	2
	504	19.6054	21.3865	0.15622	1.16908	4.43699	2
	505	18.7412	21.6489	0.164074	1.1783	4.22459	2
	506	19.321	19.9341	0.15488	1.16752	4.47539	2
	507	19.6009	19.9783	0.152781	1.16507	4.53687	2
	508	19.1816	21.9565	0.161043	1.17474	4.30411	2
	509	19.5483	21.087	0.155955	1.16877	4.44453	2
	510	18.9659	21.1081	0.160797	1.17445	4.31069	2
	511	18.8244	20.1304	0.159487	1.17291	4.34611	2
	512	19.3007	19.9762	0.155152	1.16784	4.46753	2
	513	19.4891	20.6899	0.155453	1.16819	4.45889	2
	514	19.5776	21.1932	0.155978	1.1688	4.44387	2
	515	18.9406	19.5422	0.156942	1.16993	4.41658	2
	516	19.2292	22.4324	0.16176	1.17558	4.28504	2
	517	19.8372	23.4474	0.159032	1.17238	4.35854	2
	518	19.2571	20.6304	0.157176	1.1702	4.40999	2
	519	18.9405	20.0652	0.158337	1.17156	4.37767	2
	520	19.0783	20.0652	0.157194	1.17022	4.40951	2
	521	19.4656	19.7391	0.153224	1.16559	4.52374	2
	522	19.67	19.3243	0.150552	1.16248	4.60404	2
	523	19.1032	21.5	0.160604	1.17422	4.31587	2
	524	19.4828	22.0629	0.158802	1.17211	4.36486	2
	525	19.2714	20.913	0.157766	1.17089	4.39352	2
	526	19.6238	20.3696	0.153591	1.16601	4.51294	2
	527	19.0201	20.4783	0.158746	1.17204	4.36639	2
	528	19.5864	20.644	0.154568	1.16715	4.48442	2
	529	19.2753	19.8478	0.155022	1.16768	4.47129	2
	530	18.8122	19.3229	0.157413	1.17048	4.40336	2
	531	19.3327	19.7144	0.154213	1.16674	4.49475	2
	532	20.2018	20.101	0.14854	1.16014	4.6664	2
	533	19.3613	20.3854	0.155714	1.16849	4.45142	2
	534	19.0864	20.087	0.157183	1.17021	4.4098	2
	535	19.1169	20.913	0.159041	1.17239	4.35829	2
	536	19.1884	21.0652	0.158826	1.17213	4.36418	2
	537	19.436	20.7596	0.156051	1.16889	4.4418	2
	538	19.2274	19.913	0.155579	1.16833	4.45529	2
	539	18.9373	19.1254	0.155831	1.16863	4.44807	2
	540	19.0694	21.3661	0.160561	1.17417	4.31703	2
	541	19.0599	19.9335	0.157	1.17	4.41496	2
	542	19.2135	19.5	0.154601	1.16719	4.48347	2
	543	18.7968	19.1739	0.15713	1.17015	4.41129	2
	544	19.3234	19.8877	0.15474	1.16735	4.47943	2
	545	19.7978	21.2083	0.154279	1.16682	4.49281	2
	546	18.9581	20.7566	0.159977	1.17348	4.33278	2
	547	19.4074	20.9473	0.156745	1.1697	4.42213	2
	548	19.0658	19.779	0.156543	1.16946	4.42785	2
	549	19.4489	19.6087	0.153015	1.16534	4.52993	2
	550	19.1018	19.3427	0.155081	1.16775	4.46959	2
	551	18.6106	18.3233	0.156264	1.16913	4.43574	2
	552	19.805	19.6697	0.150421	1.16232	4.60805	2
	553	19.4968	19.5168	0.152398	1.16462	4.54826	2
	554	18.9048	20.5429	0.159881	1.17337	4.33541	2
	555	18.8145	20.587	0.160762	1.17441	4.31163	2
	556	19.3678	21.8021	0.15913	1.17249	4.35585	2
	557	19.1111	19.3668	0.15507	1.16774	4.4699	2
	558	19.4586	18.3043	0.149401	1.16114	4.63951	2
	559	19.4543	20.6739	0.155691	1.16847	4.45206	2
	560	18.8483	19.9745	0.158872	1.17219	4.36294	2
	561	19.1698	23.3458	0.164342	1.17862	4.2177	2
	562	19.0272	20.1462	0.157827	1.17096	4.39181	2
	563	19.6915	22.8867	0.15898	1.17231	4.35996	2
	564	18.5904	19.4783	0.159722	1.17318	4.33971	2
	565	18.8136	19.2609	0.157231	1.17027	4.40847	2
	566	19.3295	20.2785	0.155698	1.16847	4.45188	2
	567	18.918	20.4116	0.159431	1.17284	4.34764	2
	568	19.3783	20.7356	0.156456	1.16936	4.43029	2
	569	19.4041	22.6703	0.160845	1.1745	4.3094	2
	570	19.1329	21.1074	0.159391	1.1728	4.34871	2
	571	19.207	20.9967	0.158503	1.17176	4.37309	2
	572	18.7061	21.2356	0.163352	1.17745	4.24328	2
	573	19.1991	20.9105	0.158354	1.17158	4.3772	2
	574	18.8053	20.0833	0.159523	1.17295	4.34512	2
	575	19.3291	19.8441	0.154581	1.16717	4.48403	2
	576	19.2118	19.585	0.15484	1.16747	4.47653	2
	577	18.9856	20.413	0.158866	1.17218	4.36308	2
	578	19.1704	18.6739	0.15269	1.16496	4.53957	2
	579	19.4607	21.9062	0.158616	1.17189	4.36998	2
	580	19.3022	20.2811	0.155924	1.16874	4.44541	2
	581	19.231	22.3192	0.161482	1.17525	4.29242	2
	582	19.9151	21.559	0.154194	1.16672	4.49528	2
	583	18.8643	20.2356	0.159425	1.17284	4.3478	2
	584	18.8215	18.4334	0.154832	1.16746	4.47677	2
	585	19.2752	22.7174	0.162029	1.17589	4.27793	2
	586	19.3079	19.4963	0.153835	1.1663	4.50579	2
	587	19.4676	21.9324	0.158621	1.17189	4.36983	2
	588	19.1391	18.7609	0.153183	1.16554	4.52497	2
	589	20.065	21.5121	0.152934	1.16525	4.53233	2
	590	19.3436	20.6276	0.156466	1.16937	4.43001	2
	591	19.3343	19.6957	0.154151	1.16667	4.49654	2
	592	19.4017	19.5652	0.153273	1.16564	4.52231	2
	593	19.1575	21.3696	0.159831	1.17331	4.33675	2
	594	19.5298	21.9022	0.158045	1.17122	4.38575	2
	595	19.4784	22.5194	0.159889	1.17338	4.33518	2
	596	19.369	21.087	0.157399	1.17046	4.40376	2
	597	19.7669	21.2754	0.15468	1.16728	4.48117	2
	598	20.0852	19.6262	0.148212	1.15976	4.67672	2
	599	19.6778	21.6063	0.156165	1.16902	4.43855	2
	600	19.7965	19.9513	0.151203	1.16323	4.5842	2
	601	18.5391	21.3683	0.16516	1.17958	4.19683	2
	602	19.264	21.5858	0.159471	1.17289	4.34655	2
	603	18.8329	18.913	0.156102	1.16895	4.44036	2
	604	19.1566	20.3434	0.157269	1.17031	4.40739	2
	605	19.0827	19.7143	0.156233	1.1691	4.43662	2
	606	20.0602	20.3261	0.150143	1.162	4.61657	2
	607	18.9596	19.8913	0.157719	1.17084	4.39482	2
	608	19.354	20.6281	0.156384	1.16927	4.43235	2
	609	19.3681	19.087	0.152261	1.16446	4.55236	2
	610	18.8153	19.1304	0.156856	1.16983	4.41901	2
	611	18.628	20.9348	0.163271	1.17736	4.24537	2
	612	18.8155	19	0.15649	1.1694	4.42934	2
	613	19.2401	19.8478	0.155306	1.16802	4.46311	2
	614	19.4422	22.6677	0.160524	1.17413	4.31803	2
	615	19.1173	20.4764	0.157934	1.17109	4.38883	2
	616	19.1992	20.8478	0.158196	1.1714	4.38156	2
	617	18.8594	20.3643	0.159803	1.17328	4.33751	2
	618	19.2793	21.9783	0.160279	1.17384	4.32464	2
	619	19.0197	20.9769	0.160014	1.17353	4.33179	2
	620	19.3223	21.2609	0.158204	1.17141	4.38134	2
	621	19.8744	21.4098	0.154161	1.16668	4.49626	2
	622	19.6024	20.8696	0.154996	1.16765	4.47204	2
	623	19.8187	19.3216	0.149415	1.16116	4.63906	2
	624	18.9796	21.5641	0.161807	1.17563	4.2838	2
	625	19.8756	21.2298	0.153727	1.16617	4.50896	2
	626	18.9605	18.9342	0.15511	1.16779	4.46874	2
	627	19.075	21.0435	0.159717	1.17318	4.33986	2
	628	18.91	20.4565	0.159614	1.17306	4.34265	2
	629	19.3121	21.8645	0.159737	1.1732	4.3393	2
	630	19.2218	21.9973	0.160803	1.17445	4.31055	2
	631	19.0869	20.3478	0.157856	1.171	4.39102	2
	632	18.926	20.0217	0.158344	1.17157	4.37747	2
	633	18.6528	19	0.157855	1.171	4.39103	2
	634	19.4084	19.8855	0.154057	1.16656	4.4993	2
	635	19.192	21.1712	0.159058	1.17241	4.35783	2
	636	19.2992	22.2806	0.160821	1.17447	4.31005	2
	637	19.2814	21.0217	0.157953	1.17111	4.3883	2
	638	18.7016	18.1304	0.154939	1.16759	4.47369	2
	639	19.513	20.034	0.153612	1.16604	4.51232	2
	640	19.4794	19.587	0.152719	1.165	4.53872	2
	641	18.9209	21.8227	0.162939	1.17697	4.25402	2
	642	19.4587	21.7124	0.158175	1.17137	4.38214	2
	643	18.963	19.6957	0.157169	1.17019	4.4102	2
	644	18.8229	18.2826	0.154384	1.16694	4.48976	2
	645	19.5655	19.9304	0.152935	1.16525	4.5323	2
	646	19.4272	20.1942	0.1547	1.16731	4.48058	2
	647	19.6511	21.8211	0.156881	1.16986	4.4183	2
	648	19.522	22.4097	0.159282	1.17267	4.35171	2
	649	19.4222	20.4113	0.155291	1.168	4.46355	2
	650	18.9127	20.6957	0.160206	1.17375	4.3266	2
	651	19.4444	21.4768	0.15773	1.17085	4.39452	2
	652	19.1871	21.0857	0.158888	1.17221	4.36249	2
	653	19.2693	21.0418	0.158101	1.17129	4.38419	2
	654	18.7427	18.7826	0.156484	1.16939	4.42951	2
	655	19.4163	20	0.15429	1.16683	4.4925	2
	656	19.4316	19.738	0.153489	1.1659	4.51593	2
	657	19.2983	22.6481	0.161676	1.17548	4.28725	2
	658	18.9306	21.6739	0.162494	1.17644	4.26568	2
	659	19.9449	22.8484	0.156877	1.16985	4.41842	2
	660	18.7258	20.8261	0.16214	1.17602	4.27499	2
	661	18.9882	20.3913	0.158788	1.17209	4.36523	2
	662	19.1452	22.389	0.162368	1.17629	4.26898	2
	663	19.2296	18.4565	0.151611	1.16371	4.57189	2
	664	19.5619	21.0424	0.155739	1.16852	4.45071	2
	665	19.0232	19.5827	0.15637	1.16926	4.43274	2
	666	19.2096	20.1693	0.156388	1.16928	4.43221	2
	667	19.6324	19.5839	0.15152	1.1636	4.57463	2
	668	19.4483	21.2609	0.157179	1.17021	4.40991	2
	669	19.6315	20.9314	0.154917	1.16756	4.47432	2
	670	19.7247	20.5358	0.153218	1.16558	4.52393	2
	671	19.0798	20.5423	0.158413	1.17165	4.37558	2
	672	18.8666	20.1087	0.159072	1.17242	4.35745	2
	673	19.1707	21.668	0.160444	1.17403	4.32017	2
	674	18.927	18.8043	0.155021	1.16768	4.4713	2
	675	18.8526	20.8261	0.16105	1.17474	4.30393	2
	676	19.6743	22.4324	0.1581	1.17128	4.38424	2
	677	19.1795	18.7174	0.152739	1.16502	4.53813	2
	678	19.8681	20.0745	0.150968	1.16296	4.59135	2
	679	19.2497	20.4217	0.156709	1.16965	4.42316	2
	680	19.3026	19.2366	0.153182	1.16554	4.525	2
	681	18.9475	20.4565	0.159298	1.17269	4.35127	2
	682	19.3046	21.087	0.157924	1.17108	4.38912	2
	683	18.9883	20.8421	0.159939	1.17344	4.33381	2
	684	18.9699	21.8696	0.162631	1.1766	4.26209	2
	685	19.584	20.7391	0.154821	1.16745	4.47708	2
	686	19.7336	19.2982	0.149999	1.16183	4.62102	2
	687	19.2642	19.6304	0.15454	1.16712	4.48524	2
	688	19.3346	22.2134	0.16037	1.17395	4.32217	2
	689	19.4901	19.1739	0.151541	1.16363	4.57399	2
	690	19.2086	18.213	0.151085	1.1631	4.58779	2
	691	19.2233	19.3478	0.154114	1.16662	4.49762	2
	692	19.2011	22.9565	0.163199	1.17727	4.24726	2
	693	18.9545	18.7609	0.154674	1.16728	4.48133	2
	694	18.7593	21.2568	0.162942	1.17697	4.25396	2
	695	19.2886	20.4974	0.156584	1.16951	4.42667	2
	696	18.9268	20.2351	0.158897	1.17222	4.36224	2
	697	18.8445	21.087	0.16178	1.1756	4.28451	2
	698	19.4911	20.6934	0.155446	1.16818	4.45908	2
	699	19.2248	20.6739	0.157551	1.17064	4.39952	2
	700	19.4525	19.8459	0.153605	1.16603	4.51253	2
	701	19.4901	20.5652	0.155135	1.16782	4.46802	2
	702	19.2646	21.6914	0.159719	1.17318	4.3398	2
	703	19.2541	20.1304	0.155927	1.16874	4.44533	2
	704	19.1275	18.7791	0.153326	1.16571	4.52074	2
	705	19.0217	19.6264	0.156499	1.16941	4.42909	2
	706	19.0769	21.2791	0.160284	1.17384	4.32449	2
	707	18.9402	22.3261	0.163977	1.17819	4.2271	2
	708	19.2034	20.4079	0.157051	1.17006	4.41351	2
	709	19.6447	22.1087	0.157598	1.1707	4.39819	2
	710	18.7535	20.6957	0.161565	1.17535	4.29019	2
	711	19.3331	20.1286	0.155285	1.16799	4.46372	2
	712	18.9655	19.0402	0.155364	1.16808	4.46144	2
	713	19.5194	21.9333	0.158202	1.1714	4.38141	2
	714	19.8717	20.4754	0.151936	1.16409	4.56211	2
	715	19.0851	19.6912	0.156152	1.169	4.43894	2
	716	18.937	21.4744	0.161951	1.1758	4.27998	2
	717	19.0552	19.7174	0.156467	1.16937	4.43	2
	718	19.382	20.3913	0.155562	1.16831	4.45576	2
	719	18.8387	19.413	0.157439	1.17051	4.40264	2
	720	18.9494	19.0377	0.155488	1.16823	4.45787	2
	721	19.2997	21.3913	0.158706	1.17199	4.36749	2
	722	19.3566	20.1522	0.155157	1.16784	4.46739	2
	723	19.1511	20.4957	0.157705	1.17082	4.39523	2
	724	19.4231	20.3216	0.155057	1.16772	4.47028	2
	725	20.032	20.6957	0.151254	1.16329	4.58267	2
	726	19.425	21.5377	0.158034	1.17121	4.38607	2
	727	19.5923	21.7826	0.157261	1.1703	4.40761	2
	728	19.3461	20.3422	0.155727	1.16851	4.45105	2
	729	18.9848	19.5851	0.156692	1.16963	4.42364	2
	730	19.1702	20.0604	0.156428	1.16933	4.43111	2
	731	19.5735	19.3462	0.151352	1.16341	4.5797	2
	732	19.8426	19.842	0.150575	1.1625	4.60334	2
	733	19.0839	21.6705	0.16118	1.1749	4.30044	2
	734	18.5843	19.5435	0.159954	1.17346	4.33341	2
	735	19.2763	19.3645	0.153735	1.16618	4.50872	2
	736	18.9979	22.1727	0.163116	1.17717	4.2494	2
	737	19.2068	22.5857	0.162302	1.17622	4.27071	2
	738	19.0589	20.9757	0.159682	1.17314	4.34079	2
	739	19.1936	21.6287	0.160159	1.1737	4.32787	2
	740	18.9704	22.1285	0.163247	1.17733	4.24599	2
	741	19.0928	20.9318	0.159289	1.17268	4.35151	2
	742	19.5265	19.8261	0.152972	1.16529	4.53121	2
	743	18.7933	19.3696	0.1577	1.17082	4.39535	2
	744	19.3217	21.4081	0.158566	1.17183	4.37134	2
	745	19.5348	20.3874	0.154336	1.16688	4.49117	2
	746	19.1488	19.0652	0.153945	1.16643	4.50257	2
	747	19.4188	21.4783	0.157942	1.1711	4.38863	2
	748	19.4819	21.587	0.157689	1.1708	4.39566	2
	749	19.2047	21.063	0.158686	1.17197	4.36803	2
	750	18.764	20.9545	0.162138	1.17602	4.27505	2
	751	18.9844	19.9783	0.157742	1.17086	4.39417	2
	752	19.1301	21.3454	0.160001	1.17351	4.33214	2
	753	19.8076	20.8393	0.153317	1.16569	4.52102	2
	754	18.8805	20.1265	0.159002	1.17234	4.35937	2
	755	19.1229	21.2385	0.159799	1.17327	4.33763	2
	756	18.7249	21.1522	0.162978	1.17701	4.25302	2
	757	19.7644	21.3478	0.154872	1.16751	4.47562	2
	758	19.3921	20.4252	0.155567	1.16832	4.45562	2
	759	20.3803	20.9273	0.149215	1.16092	4.64529	2
	760	19.317	22.6739	0.161579	1.17537	4.28984	2
	761	19.1891	19.9079	0.155876	1.16868	4.44678	2
	762	18.7232	22.6945	0.166751	1.18146	4.15677	2
	763	19.5023	20.4873	0.154844	1.16748	4.47643	2
	764	19.7722	20.8635	0.15365	1.16608	4.5112	2
	765	19.2151	21.1005	0.158692	1.17198	4.36786	2
	766	19.3404	21.6027	0.158881	1.1722	4.36269	2
	767	19.273	18.0382	0.15008	1.16193	4.61852	2
	768	19.3825	21.3696	0.157976	1.17114	4.38768	2
	769	18.9157	21.3888	0.161922	1.17577	4.28074	2
	770	18.8773	19.3696	0.156998	1.16999	4.415	2
	771	19.3191	20.087	0.15529	1.168	4.46356	2
	772	19.2101	22.2563	0.16151	1.17528	4.29166	2
	773	19.6087	21.0196	0.155312	1.16802	4.46294	2
	774	19.5382	20.8696	0.155506	1.16825	4.45738	2
	775	19.2592	20.4783	0.156775	1.16973	4.42127	2
	776	19.5204	18.3696	0.149111	1.1608	4.64854	2
	777	19.8812	19.587	0.149632	1.16141	4.63234	2
	778	19.1081	21.7355	0.161133	1.17484	4.3017	2
	779	19.1096	20.2174	0.157332	1.17038	4.40564	2
	780	19.6325	20.7143	0.154378	1.16693	4.48993	2
	781	19.1093	20.1739	0.157221	1.17025	4.40873	2
	782	19.1333	21.7385	0.160928	1.1746	4.30718	2
	783	19.6192	19.7551	0.152066	1.16424	4.55819	2
	784	20.0266	19.5391	0.148423	1.16	4.67007	2
	785	19.2601	20.1739	0.15599	1.16881	4.44353	2
	786	18.95	17.2801	0.150372	1.16227	4.60955	2
	787	19.4536	21.9565	0.158791	1.17209	4.36515	2
	788	18.7134	20.8888	0.162408	1.17634	4.26793	2
	789	19.1217	20.9783	0.159164	1.17253	4.35493	2
	790	19.4521	21.0845	0.15672	1.16967	4.42284	2
	791	19.3765	20.9783	0.157071	1.17008	4.41294	2
	792	18.6651	21.9107	0.165387	1.17985	4.19105	2
	793	18.8729	23.7174	0.167765	1.18266	4.13167	2
	794	19.1918	21.3037	0.159384	1.17279	4.3489	2
	795	19.5352	19.26	0.15142	1.16349	4.57764	2
	796	19.5281	20.8043	0.155425	1.16815	4.45968	2
	797	19.3111	17.4973	0.148207	1.15975	4.67687	2
	798	18.9323	19.5435	0.157014	1.17001	4.41455	2
	799	18.6168	19.5435	0.159675	1.17313	4.34099	2
	800	18.7714	21.1073	0.162461	1.1764	4.26654	2
	801	19.532	20.1655	0.153798	1.16625	4.50688	2
	802	19.341	20.8009	0.15692	1.1699	4.41719	2
	803	19.4821	20.6503	0.155411	1.16814	4.4601	2
	804	18.7757	20.3261	0.160415	1.174	4.32095	2
	805	18.8997	21.3913	0.162065	1.17594	4.27696	2
	806	19.5289	22.0386	0.15837	1.1716	4.37675	2
	807	19.2707	20.6739	0.157175	1.1702	4.41005	2
	808	19.733	18.9295	0.149026	1.1607	4.65118	2
	809	18.4653	20.454	0.163451	1.17757	4.2407	2
	810	18.8026	21.1714	0.162353	1.17627	4.26939	2
	811	19.6561	20.8445	0.154512	1.16709	4.48605	2
	812	19.4356	19.2609	0.152199	1.16439	4.55423	2
	813	19.1545	20.6925	0.158175	1.17137	4.38214	2
	814	18.9975	19.1304	0.155351	1.16807	4.46182	2
	815	19.4488	21.2391	0.157123	1.17014	4.4115	2
	816	19.1434	18.929	0.153614	1.16604	4.51226	2
	817	19.4757	20.1067	0.154093	1.1666	4.49825	2
	818	19.5961	20.3478	0.153754	1.1662	4.50815	2
	819	19.861	17.8043	0.14498	1.15602	4.78099	2
	820	19.2776	20.1957	0.155904	1.16871	4.44598	2
	821	19.7003	19.8014	0.151559	1.16365	4.57346	2
	822	19.5957	22.5832	0.159076	1.17243	4.35732	2
	823	19.5164	19.6472	0.152586	1.16484	4.54267	2
	824	19.2002	21.9348	0.160836	1.17449	4.30966	2
	825	19.1919	22.3902	0.161975	1.17583	4.27934	2
	826	19.6739	20.4187	0.153322	1.1657	4.52086	2
	827	19.9222	22.4692	0.156215	1.16908	4.43713	2
	828	19.4767	19.3913	0.152224	1.16442	4.55347	2
	829	19.5934	20.7769	0.15484	1.16747	4.47654	2
	830	18.9825	22.3662	0.163706	1.17787	4.23409	2
	831	19.0475	21.3696	0.160754	1.1744	4.31185	2
	832	19.3494	20.6087	0.156372	1.16926	4.43268	2
	833	19.0672	18.7174	0.153638	1.16607	4.51155	2
	834	18.7946	19.6957	0.158577	1.17184	4.37104	2
	835	18.9342	20.3261	0.159072	1.17242	4.35745	2
	836	19.0783	20.913	0.159363	1.17276	4.34948	2
	837	19.5526	20.1739	0.153657	1.16609	4.51101	2
	838	20.5389	20.4681	0.146983	1.15833	4.71584	2
	839	19.3801	21.5	0.15831	1.17153	4.37842	2
	840	18.9873	22.3638	0.163659	1.17781	4.2353	2
	841	19.1509	21.9783	0.161353	1.1751	4.29585	2
	842	19.1646	20.7174	0.158155	1.17135	4.38272	2
	843	18.7415	18.8043	0.156555	1.16948	4.42749	2
	844	19.3801	21.1304	0.157415	1.17048	4.40332	2
	845	19.7745	20.8571	0.153616	1.16604	4.51219	2
	846	18.8727	19.0602	0.156183	1.16904	4.43804	2
	847	19.5924	20.4312	0.153992	1.16648	4.5012	2
	848	19.1003	20.5	0.158135	1.17132	4.38326	2
	849	19.5615	22.9512	0.16018	1.17372	4.3273	2
	850	18.9403	19.6087	0.157124	1.17014	4.41147	2
	851	19.3459	20.7582	0.156774	1.16973	4.42131	2
	852	19.0038	21.6522	0.161815	1.17564	4.28357	2
	853	19.1209	19.8188	0.156198	1.16906	4.43763	2
	854	19.3319	21.4783	0.158652	1.17193	4.36899	2
	855	19.0893	20.8609	0.15914	1.1725	4.35558	2
	856	18.8653	21	0.161383	1.17513	4.29506	2
	857	19.1265	21.3666	0.160083	1.17361	4.32993	2
	858	19.8909	20.2609	0.15126	1.1633	4.5825	2
	859	19.3061	20.8913	0.157429	1.1705	4.40292	2
	860	19.1123	20.9565	0.159188	1.17256	4.35426	2
	861	19.508	21.9291	0.158285	1.1715	4.37911	2
	862	19.4536	18.8043	0.150825	1.16279	4.59571	2
	863	19.4814	19.2574	0.151831	1.16396	4.56524	2
	864	19.4839	19.7609	0.153137	1.16548	4.52633	2
	865	19.2598	21.7569	0.159915	1.17341	4.33448	2
	866	19.1927	21.5615	0.160004	1.17352	4.33206	2
	867	19.7057	20.5145	0.153313	1.16569	4.52113	2
	868	19.4526	21.5652	0.157875	1.17102	4.39047	2
	869	19.3213	20.8402	0.157178	1.1702	4.40994	2
	870	19.2408	20.1893	0.156187	1.16904	4.43794	2
	871	19.5338	20.5837	0.154834	1.16746	4.47671	2
	872	18.9119	21.3043	0.161745	1.17556	4.28542	2
	873	18.8567	19.1505	0.156566	1.16949	4.42718	2
	874	18.8493	20.6685	0.160675	1.1743	4.31398	2
	875	19.5006	19.7585	0.153	1.16532	4.53038	2
	876	19.1861	21.3464	0.159536	1.17297	4.34476	2
	877	19.3836	20.737	0.156417	1.16931	4.43141	2
	878	18.853	21.6069	0.162998	1.17703	4.25248	2
	879	19.6822	21.337	0.155492	1.16823	4.45775	2
	880	19.4667	20.8451	0.156016	1.16885	4.44278	2
	881	19.1076	17.913	0.151015	1.16301	4.58992	2
	882	19.1165	21.6304	0.160809	1.17446	4.31038	2
	883	20.0406	19.9763	0.149424	1.16117	4.63879	2
	884	18.7023	19.7174	0.159419	1.17283	4.34796	2
	885	19.0935	18.9565	0.154092	1.1666	4.49827	2
	886	19.3438	20.4509	0.156021	1.16885	4.44266	2
	887	19.6165	21.6272	0.156702	1.16965	4.42334	2
	888	19.775	23.0193	0.158601	1.17187	4.37039	2
	889	19.3741	22.215	0.160047	1.17357	4.33089	2
	890	19.7201	22.1487	0.157087	1.1701	4.41249	2
	891	19.274	23.6087	0.164035	1.17826	4.22561	2
	892	19.4562	18.9116	0.151097	1.16311	4.58742	2
	893	19.6524	20.2554	0.153081	1.16542	4.52796	2
	894	19.6952	20.5739	0.153541	1.16596	4.5144	2
	895	19.3989	19.7391	0.153751	1.1662	4.50824	2
	896	19.5637	20.7991	0.15513	1.16781	4.46818	2
	897	19.0692	22.2391	0.162663	1.17664	4.26124	2
	898	19.0487	19.6957	0.156462	1.16937	4.43014	2
	899	19.2383	20.5204	0.157052	1.17006	4.41349	2
	900	19.5281	20.9072	0.155678	1.16845	4.45245	2
	901	19.2303	19.3447	0.15405	1.16655	4.4995	2
	902	19.2648	19.587	0.154419	1.16698	4.48873	2
	903	19.4491	19.413	0.152498	1.16474	4.54529	2
	904	19.3664	20.2174	0.155245	1.16794	4.46485	2
	905	19.4293	21.4783	0.157857	1.171	4.39099	2
	906	18.9686	20.5212	0.159287	1.17267	4.35155	2
	907	19.5108	21.7586	0.157862	1.171	4.39085	2
	908	19.4173	20.913	0.156581	1.16951	4.42677	2
	909	19.7519	17.5652	0.145096	1.15615	4.77716	2
	910	18.9417	22.6486	0.164721	1.17906	4.208	2
	911	19.1717	19.6739	0.155401	1.16813	4.46038	2
	912	19.3587	20.2174	0.155307	1.16802	4.46308	2
	913	19.2323	20.6702	0.15748	1.17056	4.4015	2
	914	19.2267	21.9533	0.160657	1.17428	4.31444	2
	915	18.6947	18.6522	0.156513	1.16943	4.42869	2
	916	19.4367	20.9734	0.156572	1.1695	4.42701	2
	917	18.8794	19.8913	0.158388	1.17162	4.37625	2
	918	19.1224	19.8913	0.156376	1.16927	4.43257	2
	919	19.3505	20.9565	0.157229	1.17026	4.40853	2
	920	19.4393	19.8696	0.153771	1.16622	4.50767	2
	921	19.0563	20.1304	0.157546	1.17063	4.39966	2
	922	18.9661	19.8901	0.157662	1.17077	4.39642	2
	923	19.4633	21.8043	0.158355	1.17158	4.37717	2
	924	19.1534	19.7826	0.155837	1.16864	4.4479	2
	925	19.8227	18.6917	0.147713	1.15918	4.69251	2
	926	19.2602	20.5198	0.156872	1.16985	4.41856	2
	927	19.5118	20.3901	0.154525	1.1671	4.48568	2
	928	19.7807	21.8659	0.155957	1.16878	4.44448	2
	929	19.3854	20.3696	0.15548	1.16822	4.45811	2
	930	19.1505	21.0435	0.159087	1.17244	4.35703	2
	931	19.0864	22.5857	0.163327	1.17742	4.24393	2
	932	18.9055	18.8883	0.155434	1.16816	4.45944	2
	933	18.9177	17.8261	0.152273	1.16448	4.552	2
	934	18.9287	20.1286	0.158602	1.17187	4.37035	2
	935	19.3285	21.41	0.158515	1.17177	4.37275	2
	936	19.2076	21.0217	0.15856	1.17182	4.37151	2
	937	19.3291	21.3043	0.158254	1.17146	4.37996	2
	938	19.1204	22.6304	0.163139	1.1772	4.2488	2
	939	19.6927	18.3203	0.147669	1.15913	4.69391	2
	940	20.0123	21.6686	0.153699	1.16614	4.50978	2
	941	18.9754	19.9746	0.157807	1.17094	4.39236	2
	942	19.2723	21.5205	0.159244	1.17262	4.35273	2
	943	19.0739	18.5652	0.153157	1.16551	4.52574	2
	944	19.3059	22.4125	0.161071	1.17477	4.30338	2
	945	18.9491	21.9314	0.162959	1.17699	4.25351	2
	946	19.6041	20.0571	0.152957	1.16527	4.53165	2
	947	19.0593	20.8043	0.159248	1.17263	4.35263	2
	948	19.6361	22.1458	0.157752	1.17088	4.39389	2
	949	19.2507	21.0147	0.158187	1.17139	4.38181	2
	950	19.3814	20.8458	0.156704	1.16965	4.42328	2
	951	18.6161	19.3043	0.15902	1.17236	4.35887	2
	952	18.8241	18.6304	0.155375	1.1681	4.46113	2
	953	19.7019	21.2133	0.155042	1.16771	4.4707	2
	954	19.9505	18.1582	0.145316	1.1564	4.76994	2
	955	19.432	22.518	0.160267	1.17382	4.32494	2
	956	19.4287	20.7378	0.156056	1.16889	4.44167	2
	957	18.6804	20.8913	0.162701	1.17669	4.26024	2
	958	19.0121	19.0652	0.155052	1.16772	4.47042	2
	959	19.5426	19.0367	0.150766	1.16272	4.5975	2
	960	19.3798	20.6667	0.156272	1.16914	4.43552	2
	961	19.6138	20.8464	0.154849	1.16748	4.47628	2
	962	19.7228	20.8195	0.153928	1.16641	4.50307	2
	963	19.3458	21.4119	0.158377	1.17161	4.37655	2
	964	18.6699	20.5217	0.161838	1.17567	4.28298	2
	965	19.4649	21.9565	0.1587	1.17199	4.36767	2
	966	18.9485	19.8676	0.157748	1.17087	4.39401	2
	967	19.0943	22.0396	0.161977	1.17583	4.27929	2
	968	19.4953	20.4565	0.154822	1.16745	4.47705	2
	969	19.65	22.1899	0.157742	1.17086	4.39418	2
	970	19.2987	19.6724	0.154374	1.16693	4.49006	2
	971	18.813	20.2161	0.159808	1.17329	4.33736	2
	972	19.3791	20.1894	0.155072	1.16774	4.46985	2
	973	19.3351	19.43	0.153442	1.16584	4.51731	2
	974	19.8765	18.2541	0.146122	1.15734	4.74363	2
	975	18.8872	20.6522	0.160311	1.17388	4.32377	2
	976	19.5045	19.7826	0.153031	1.16536	4.52945	2
	977	19.11	20.4066	0.157816	1.17095	4.39213	2
	978	19.246	19.9109	0.155423	1.16815	4.45976	2
	979	19.5992	19.9332	0.152679	1.16495	4.5399	2
	980	18.9646	22.2609	0.163611	1.17776	4.23655	2
	981	19.627	19.452	0.151218	1.16325	4.58377	2
	982	19.6854	21.4118	0.155645	1.16841	4.45337	2
	983	19.6483	20.9335	0.15479	1.16741	4.47798	2
	984	19.5308	20.7155	0.155185	1.16787	4.46658	2
	985	19.5566	21.6708	0.157285	1.17033	4.40695	2
	986	19.7757	20.1725	0.15192	1.16407	4.56258	2
	987	19.1978	21.5	0.159813	1.17329	4.33724	2
	988	18.9435	19.4783	0.156745	1.1697	4.42213	2
	989	19.3799	20.9112	0.156878	1.16985	4.41838	2
	990	18.9831	19.997	0.157803	1.17093	4.3925	2
	991	19.3774	21.8856	0.159249	1.17263	4.3526	2
	992	19.1723	19.4503	0.1548	1.16742	4.4777	2
	993	19.2384	20.4317	0.156826	1.16979	4.41985	2
	994	19.4021	21.0652	0.157077	1.17009	4.4128	2
	995	19.2887	21.0776	0.158031	1.1712	4.38615	2
	996	19.0209	20.2356	0.158113	1.1713	4.38387	2
	997	19.1356	19.8682	0.156208	1.16907	4.43735	2
	998	19.2369	19.7609	0.155103	1.16778	4.46895	2
	999	18.9722	20.6739	0.159648	1.1731	4.34171	2
[truncated: 1,001 more rows]
