# Supplementary material for: Prey Preference and Life Table of Amblyseius orientalis on Bemisia tabaci and Tetranychus cinnabarinus
Source: PLoS One. 2015 Oct 5;10(10):e0138820. doi: 10.1371/journal.pone.0138820 (PMC4593607; doi:10.1371/journal.pone.0138820)
Supplement: S10 Dataset — (XLSX) [file pone.0138820.s010.xlsx]

## Sheet: Sheet1
Initial density of T. cinnabarinus	Initial density of B.tabaci	The proportion of T. cinnabarinus	Number of consumed T. cinnabarinus	Number of consumed B.tabaci egg
25	0	1	11.6	0
25	5	0.833333	8.73	2.27
25	10	0.714286	7.93	3.2
25	15	0.625	6.6	3.67
25	20	0.555556	6.8	7
25	25	0.5	6.07	3.92
20	25	0.444444	5.36	7.64
15	25	0.375	3.87	7.73
10	25	0.285714	3.2	8.2
5	25	0.166667	2.67	10.6
0	25	0	0	11.13
